# Supplementary material for: Two-colour single-molecule photoinduced electron transfer fluorescence imaging microscopy of chaperone dynamics
Source: Nat Commun. 2021 Nov 29;12:6964. doi: 10.1038/s41467-021-27286-5 (PMC8630005; doi:10.1038/s41467-021-27286-5)
Supplement: Supplementary file 8 — Source Data [file 41467_2021_27286_MOESM8_ESM.xlsx]

## Sheet: Figure 2a
Figure 2a
DS-Reporter (A2C/E162W)
Time (frames)(0.3 sec)	Photons
1	20.3077
2	25.3846
3	26.6154
4	28.4615
5	28.6154
6	26.6154
7	24.1538
8	14.4615
9	22.6154
10	19.3846
11	26.4615
12	25.6923
13	28.9231
14	25.2308
15	20.7692
16	8.76923
17	15.6923
18	20.4615
19	23.2308
20	20.3077
21	24
22	26.6154
23	28.9231
24	26
25	21.2308
26	22.3077
27	31.6923
28	16.3077
29	24.7692
30	26.6154
31	26.9231
32	34.9231
33	25.2308
34	25.5385
35	19.2308
36	28.4615
37	22.9231
38	16.1538
39	19.6923
40	26
41	25.0769
42	20.9231
43	22.9231
44	25.5385
45	25.0769
46	28.4615
47	25.8462
48	18.6154
49	26.3077
50	24.1538
51	19.3846
52	19.6923
53	21.2308
54	19.5385
55	18.6154
56	23.0769
57	27.0769
58	18.3077
59	27.8462
60	20.4615
61	24.3077
62	23.3846
63	27.3846
64	25.5385
65	18.7692
66	23.5385
67	17.2308
68	27.5385
69	21.2308
70	22.1538
71	20.6154
72	21.0769
73	20.6154
74	26
75	27.0769
76	26.1538
77	17.3846
78	26.9231
79	24.6154
80	18.9231
81	31.2308
82	29.8462
83	25.3846
84	22.7692
85	26
86	18.4615
87	22.1538
88	29.3846
89	26.1538
90	23.2308
91	18.1538
92	22.4615
93	9.84615
94	6.46154
95	6.15385
96	8
97	7.23077
98	8.15385
99	10.3077
100	6
101	5.23077
102	9.69231
103	6.76923
104	5.23077
105	5.38462
106	8.92308
107	7.38462
108	8.30769
109	7.69231
110	9.23077
111	8.61538
112	6.61538
113	4.76923
114	7.07692
115	9.07692
116	6.76923
117	8.61538
118	10
119	5.38462
120	6.61538
121	7.38462
122	7.38462
123	10.4615
124	8.30769
125	9.84615
126	7.38462
127	4.92308
128	6.30769
129	6.46154
130	8.61538
131	6.46154
132	11.0769
133	7.69231
134	7.84615
135	11.2308
136	9.23077
137	6.30769
138	6.30769
139	4.92308
140	6.15385
141	8.46154
142	6.30769
143	6.15385
144	8
145	9.38462
146	8.30769
147	4.92308
148	5.69231
149	4.76923
150	10
151	6.92308
152	7.84615
153	5.38462
154	11.0769
155	6.30769
156	9.23077
157	4.61538
158	4.92308
159	7.53846
160	8.76923
161	9.07692
162	8.61538
163	14
164	10.1539
165	7.53846
166	8.46154
167	6.61538
168	8.76923
169	6.30769
170	10.9231
171	6.61538
172	8.61538
173	6.76923
174	7.23077
175	6.46154
176	8.61538
177	5.38462
178	6.76923
179	6.61538
180	7.84615
181	7.38462
182	6.92308
183	10.1539
184	7.38462
185	6.76923
186	8.15385
187	6.46154
188	7.38462
189	7.07692
190	5.69231
191	9.53846
192	9.07692
193	9.53846
194	6
195	9.69231
196	8
197	6
198	5.07692
199	8
200	8.92308
201	6.30769
202	9.38462
203	8
204	7.53846
205	6.76923
206	11.8461
207	4.15385
208	11.6923
209	10.4615
210	6
211	5.23077
212	8.15385
213	5.69231
214	6.46154
215	10.7692
216	4.46154
217	7.84615
218	5.07692
219	7.07692
220	13.3846
221	3.53846
222	7.53846
223	6
224	7.69231
225	6.76923
226	5.69231
227	7.84615
228	6.92308
229	5.69231
230	6.15385
231	5.53846
232	5.07692
233	7.38462
234	7.07692
235	6.46154
236	8.76923
237	8.15385
238	3.38462
239	8.76923
240	9.69231
241	10.7692
242	7.69231
243	7.53846
244	7.23077
245	5.07692
246	8.46154
247	7.23077
248	6.76923
249	6.76923
250	9.38462
251	5.84615
252	7.07692
253	7.38462
254	10.6154
255	6.76923
256	5.23077
257	2.15385
258	10.3077
259	10.7692
260	7.07692
261	7.69231
262	9.69231
263	8.92308
264	6.30769
265	5.69231
266	8
267	5.84615
268	4.76923
269	5.69231
270	6.46154
271	6.30769
272	8.61538
273	4.76923
274	5.53846
275	6.30769
276	2.61538
277	5.38462
278	4.61538
279	2.15385
280	6.30769
281	4.76923
282	7.69231
283	5.38462
284	8.15385
285	7.07692
286	3.84615
287	4.76923
288	7.69231
289	5.84615
290	7.53846
291	9.07692
292	4.46154
293	4.46154
294	8.30769
295	8.76923
296	12.1539
297	5.53846
298	8.61538
299	9.38462
300	6.15385
301	6.92308
302	4.92308
303	7.69231
304	7.23077
305	6.76923
306	10.7692
307	4.61538
308	9.38462
309	5.69231
310	8.15385
311	10
312	7.07692
313	5.53846
314	5.84615
315	7.38462
316	4.15385
317	6.76923
318	4.76923
319	7.53846
320	7.23077
321	4.76923
322	7.38462
323	3.84615
324	7.84615
325	6.46154
326	3.69231
327	8.15385
328	5.38462
329	3.84615
330	6.15385
331	10.3077
332	10.6154
333	9.53846
334	5.07692
335	10
336	5.38462
337	8.76923
338	7.84615
339	4.15385
340	9.84615
341	10.1539
342	6.46154
343	6.15385
344	4.15385
345	7.53846
346	7.23077
347	6.15385
348	5.38462
349	5.84615
350	12
351	6.76923
352	8
353	5.23077
354	10.1539
355	5.07692
356	10.7692
357	7.23077
358	7.38462
359	5.84615
360	5.53846
361	3.07692
362	6.76923
363	6.92308
364	8.30769
365	9.38462
366	7.53846
367	5.38462
368	7.53846
369	5.84615
370	4.92308
371	5.07692
372	8.15385
373	8
374	4.76923
375	5.38462
376	6.30769
377	12.9231
378	7.07692
379	3.07692
380	6.30769
381	6.15385
382	7.23077
383	7.69231
384	7.07692
385	8
386	6.76923
387	7.84615
388	5.23077
389	6.76923
390	6.92308
391	4.30769
392	10.3077
393	7.53846
394	6
395	5.23077
396	6.92308
397	12.1539
398	7.23077
399	5.23077
400	8.61538
401	4.30769
402	5.53846
403	9.53846
404	7.23077
405	4.61538
406	8.15385
407	5.69231
408	4.92308
409	4.61538
410	7.23077
411	4.92308
412	4.92308
413	10.6154
414	10.7692
415	5.07692
416	6.46154
417	9.69231
418	4.15385
419	6.15385
420	7.53846
421	6.30769
422	9.07692
423	11.0769
424	4.76923
425	7.38462
426	7.07692
427	7.84615
428	8.15385
429	7.84615
430	5.84615
431	3.53846
432	9.23077
433	8.15385
434	6.46154
435	6.61538
436	7.84615
437	6.61538
438	4
439	10.3077
440	8.61538
441	4.92308
442	3.84615
443	4.76923
444	5.84615
445	4.15385
446	5.69231
447	7.84615
448	11.8461
449	8.76923
450	6.30769
451	10
452	10.1539
453	13.8461
454	12.6154
455	6.76923
456	5.69231
457	3.53846
458	4.92308
459	4.76923
460	5.53846
461	5.69231
462	7.38462
463	4.76923
464	6
465	6.92308
466	4.61538
467	6.30769
468	7.69231
469	8.30769
470	4.46154
471	8.76923
472	10.4615
473	6.30769
474	2.92308
475	10.7692
476	7.53846
477	4.61538
478	5.53846
479	4.76923
480	6.46154
481	5.38462
482	5.84615
483	4.61538
484	5.38462
485	9.53846
486	9.69231
487	9.07692
488	7.53846
489	6.76923
490	5.84615
491	7.38462
492	11.5385
493	8.46154
494	5.84615
495	6.46154
496	4.92308
497	9.84615
498	8.30769
499	5.38462
500	7.69231
501	6.15385
502	7.53846
503	9.69231
504	4.30769
505	8.15385
506	6.76923
507	4.92308
508	6.76923
509	9.07692
510	7.07692
511	8.15385
512	8.46154
513	7.53846
514	4.61538
515	6
516	9.07692
517	3.84615
518	4.92308
519	8.46154
520	5.69231
521	3.69231
522	6.92308
523	4.92308
524	10
525	5.84615
526	6.30769
527	1.53846
528	8.30769
529	5.84615
530	5.69231
531	3.53846
532	9.23077
533	7.53846
534	3.84615
535	7.07692
536	7.69231
537	7.53846
538	6.61538
539	5.07692
540	6
541	7.07692
542	8.76923
543	5.84615
544	7.23077
545	6.92308
546	8.15385
547	8.46154
548	3.84615
549	5.84615
550	10
551	6.61538
552	8.76923
553	8.15385
554	7.07692
555	7.07692
556	10
557	8.30769
558	6.61538
559	12
560	8.15385
561	8.46154
562	6.61538
563	7.53846
564	5.38462
565	9.69231
566	6.30769
567	6.15385
568	9.84615
569	5.07692
570	6.92308
571	5.69231
572	4.92308
573	7.53846
574	7.07692
575	4
576	5.23077
577	7.38462
578	9.38462
579	4.30769
580	6.15385
581	7.23077
582	7.23077
583	4.30769
584	5.84615
585	2
586	4.46154
587	10.3077
588	4.61538
589	5.53846
590	5.84615
591	10.7692
592	11.0769
593	3.69231
594	5.23077
595	12
596	5.53846
597	5.07692
598	6.61538
599	7.69231
600	5.53846
601	5.69231
602	5.84615
603	11.2308
604	5.84615
605	7.53846
606	9.69231
607	10.6154
608	5.23077
609	6.92308
610	9.53846
611	6.30769
612	6.46154
613	7.84615
614	5.84615
615	7.23077
616	6.15385
617	4.92308
618	6.46154
619	9.38462
620	7.38462
621	5.53846
622	4.92308
623	6
624	6.46154
625	8.92308
626	6.92308
627	6.76923
628	9.69231
629	7.84615
630	11.3846
631	6.92308
632	6.46154
633	6.15385
634	9.23077
635	7.53846
636	6
637	12
638	5.23077
639	4.76923
640	6.76923
641	6.61538
642	5.07692
643	7.38462
644	4.15385
645	5.38462
646	5.07692
647	9.38462
648	11.0769
649	7.84615
650	4.46154
651	7.69231
652	5.69231
653	9.38462
654	8
655	5.53846
656	6.46154
657	6.92308
658	8.61538
659	9.38462
660	6.61538
661	14.1539
662	10.1539
663	11.3846
664	11.3846
665	8.30769
666	7.84615
667	4.30769
668	4.92308
669	6.30769
670	6.15385
671	9.23077
672	4.46154
673	9.23077
674	15.2308
675	8.92308
676	10.7692
677	10.3077
678	10
679	5.69231
680	8.15385
681	12.7692
682	9.84615
683	5.69231
684	8
685	6.61538
686	6.15385
687	8.92308
688	7.38462
689	7.84615
690	9.84615
691	6.92308
692	7.07692
693	6.92308
694	8.61538
695	4.46154
696	4.92308
697	7.53846
698	5.23077
699	4.92308
700	5.84615
701	9.69231
702	7.53846
703	6.30769
704	6.46154
705	14.1539
706	6.30769
707	9.07692
708	7.69231
709	9.07692
710	10.3077
711	7.53846
712	8.30769
713	6.92308
714	8.61538
715	7.23077
716	8
717	8.76923
718	3.53846
719	8.92308
720	6.46154
721	9.84615
722	4.92308
723	12.4615
724	6.61538
725	11.2308
726	8.30769
727	9.23077
728	10
729	11.6923
730	6.92308
731	8.15385
732	11.0769
733	10.7692
734	10.1539
735	12.7692
736	8
737	9.38462
738	6.76923
739	10
740	7.23077
741	8.61538
742	6.30769
743	15.8461
744	8.30769
745	6.15385
746	5.69231
747	7.23077
748	9.84615
749	9.69231
750	11.5385
751	12.6154
752	8.30769
753	10
754	10.3077
755	6.76923
756	8.61538
757	9.23077
758	8
759	10.4615
760	5.23077
761	4
762	8.76923
763	5.07692
764	4.92308
765	10.6154
766	7.23077
767	7.84615
768	9.84615
769	6.46154
770	7.69231
771	4.30769
772	7.23077
773	11.5385
774	8
775	7.53846
776	7.38462
777	10.6154
778	14
779	6.76923
780	6.76923
781	8.15385
782	8
783	8.76923
784	5.38462
785	9.69231
786	8.92308
787	6.15385
788	8
789	12
790	8.46154
791	10.7692
792	8.76923
793	4.30769
794	8.15385
795	10.6154
796	6.76923
797	6.92308
798	8.76923
799	9.38462
800	10.3077
801	5.38462
802	4
803	6.61538
804	8.46154
805	7.07692
806	8.30769
807	6
808	9.07692
809	14.4615
810	7.07692
811	9.84615
812	9.23077
813	8.15385
814	7.69231
815	4.92308
816	12.7692
817	7.23077
818	11.8461
819	10.1539
820	11.2308
821	8.15385
822	6.76923
823	9.38462
824	10.7692
825	9.38462
826	8.30769
827	9.69231
828	8.61538
829	8.76923
830	8.61538
831	8.30769
832	5.69231
833	8.15385
834	9.38462
835	9.69231
836	9.53846
837	7.23077
838	10
839	9.23077
840	8.61538
841	10.9231
842	9.38462
843	8.30769
844	11.8461
845	10.6154
846	7.69231
847	11.6923
848	10.4615
849	10.6154
850	12
851	10.3077
852	15.6923
853	12.9231
854	14.1539
855	14.4615
856	24.3077
857	15.8461
858	28.1538
859	21.3846
860	17.0769
861	20.3077
862	19.0769
863	25.6923
864	22
865	19.8462
866	19.6923
867	28
868	25.2308
869	24.9231
870	25.0769
871	20.9231
872	20.9231
873	17.8462
874	19.5385
875	25.8462
876	19.0769
877	28.1538
878	22.9231
879	24.6154
880	23.5385
881	20.3077
882	24
883	20.4615
884	19.5385
885	18.7692
886	31.0769
887	22.7692
888	22.7692
889	20.6154
890	20.1538
891	29.8462
892	25.6923
893	28.3077
894	25.5385
895	24.1538
896	33.0769
897	24.7692
898	19.6923
899	23.8462
900	26.1538

## Sheet: Figure 2b
Figure 2b
Lid-Reporter (S51C-A110W)
Time (frames)(0.3 sec)	Photons
1	19.6923
2	25.0769
3	26
4	33.3846
5	28.9231
6	34.9231
7	23.0769
8	25.2308
9	30.7692
10	24.3077
11	28.4615
12	28
13	22.7692
14	27.2308
15	23.5385
16	21.6923
17	28.6154
18	19.2308
19	30
20	30.7692
21	33.8462
22	25.2308
23	24.4615
24	32
25	19.8462
26	27.3846
27	26.4615
28	32.4615
29	34
30	22.7692
31	27.5385
32	23.6923
33	21.8462
34	27.5385
35	24.1538
36	29.8462
37	25.6923
38	21.2308
39	28.6154
40	24
41	27.0769
42	26.4615
43	26.7692
44	24.7692
45	31.8462
46	18.3077
47	30.4615
48	27.3846
49	26.1538
50	30.4615
51	21.0769
52	27.3846
53	39.6923
54	22
55	26.4615
56	26.3077
57	21.5385
58	25.8462
59	28
60	26.7692
61	25.5385
62	29.2308
63	23.3846
64	31.3846
65	40.1538
66	38.4615
67	34.3077
68	30.6154
69	32
70	22.7692
71	28.1538
72	30.3077
73	24.9231
74	22.3077
75	23.8462
76	26
77	21.5385
78	24
79	26.1538
80	29.2308
81	19.6923
82	30
83	26.1538
84	27.5385
85	32
86	33.0769
87	21.5385
88	20.7692
89	25.5385
90	29.0769
91	26.9231
92	23.8462
93	26.6154
94	26.4615
95	25.0769
96	30.4615
97	23.5385
98	30.3077
99	23.2308
100	29.2308
101	28.7692
102	27.3846
103	23.5385
104	28.4615
105	22.4615
106	5.84615
107	7.38462
108	6
109	8.15385
110	7.07692
111	4.46154
112	6.30769
113	3.23077
114	11.2308
115	4.30769
116	8.61538
117	6.61538
118	9.23077
119	3.53846
120	9.69231
121	8
122	10.1539
123	6.15385
124	4.76923
125	9.69231
126	5.38462
127	4.92308
128	6.61538
129	4.92308
130	8.76923
131	7.23077
132	2
133	8.15385
134	4.15385
135	7.84615
136	5.23077
137	8.76923
138	5.84615
139	4.92308
140	7.23077
141	6.46154
142	5.07692
143	2.30769
144	6.76923
145	8.76923
146	4.46154
147	6
148	6.15385
149	10.7692
150	8.92308
151	8
152	5.53846
153	7.53846
154	5.53846
155	5.23077
156	5.23077
157	6.92308
158	6.15385
159	5.84615
160	5.23077
161	7.38462
162	6
163	5.07692
164	10
165	10.6154
166	7.23077
167	4.30769
168	7.07692
169	3.69231
170	3.07692
171	4.76923
172	5.84615
173	9.23077
174	5.84615
175	6.15385
176	7.07692
177	4.30769
178	7.38462
179	6.76923
180	10
181	12.1539
182	5.53846
183	7.84615
184	4.46154
185	4.76923
186	6.76923
187	8
188	4.76923
189	9.07692
190	5.69231
191	7.53846
192	6.61538
193	8.61538
194	7.23077
195	8
196	6.92308
197	9.07692
198	9.69231
199	6.46154
200	5.84615
201	9.23077
202	13.8461
203	7.69231
204	14.1539
205	3.53846
206	5.23077
207	9.84615
208	5.84615
209	12.3077
210	11.3846
211	2.61538
212	4.61538
213	4.76923
214	8.76923
215	11.2308
216	12.1539
217	10.3077
218	6.46154
219	7.84615
220	9.53846
221	8.30769
222	8.15385
223	3.69231
224	6.61538
225	5.53846
226	12
227	4.30769
228	9.84615
229	5.38462
230	5.84615
231	4
232	5.53846
233	10.6154
234	5.38462
235	10.9231
236	9.69231
237	6.30769
238	5.53846
239	7.38462
240	10.1539
241	8.30769
242	7.53846
243	6.46154
244	11.2308
245	4.76923
246	6.30769
247	12.3077
248	6.76923
249	7.53846
250	4.30769
251	3.53846
252	6.30769
253	4.92308
254	8.92308
255	4.92308
256	6.46154
257	11.5385
258	6.61538
259	13.8461
260	7.38462
261	5.07692
262	6.92308
263	10.3077
264	3.38462
265	9.07692
266	9.07692
267	6.15385
268	3.53846
269	6.92308
270	7.07692
271	4.76923
272	5.53846
273	5.38462
274	7.23077
275	4.76923
276	6.61538
277	15.6923
278	5.38462
279	9.69231
280	9.53846
281	7.38462
282	9.07692
283	7.84615
284	4.61538
285	10
286	6.15385
287	5.53846
288	3.07692
289	7.38462
290	8.15385
291	6
292	4.92308
293	7.38462
294	5.38462
295	7.69231
296	7.38462
297	12
298	8.15385
299	5.84615
300	7.38462
301	7.07692
302	5.53846
303	6.92308
304	5.53846
305	8.30769
306	7.69231
307	7.07692
308	7.23077
309	8.15385
310	8.30769
311	5.38462
312	8.30769
313	4.61538
314	10
315	7.07692
316	11.6923
317	6.46154
318	6.92308
319	10.1539
320	10.9231
321	9.53846
322	10
323	9.38462
324	8.46154
325	6.15385
326	4.76923
327	10.9231
328	4.61538
329	9.53846
330	8
331	5.38462
332	11.3846
333	8
334	7.23077
335	9.07692
336	7.84615
337	6.92308
338	7.53846
339	4.15385
340	10.4615
341	6.46154
342	5.53846
343	4.30769
344	9.53846
345	4.92308
346	5.53846
347	10.7692
348	5.23077
349	10.7692
350	8.30769
351	4.15385
352	10.9231
353	6.30769
354	7.53846
355	8.61538
356	8.76923
357	6.61538
358	3.38462
359	10.3077
360	5.38462
361	6.76923
362	4.30769
363	6
364	8.76923
365	6.46154
366	12.6154
367	6.92308
368	7.23077
369	6.92308
370	7.38462
371	6.61538
372	8.76923
373	9.38462
374	6
375	7.07692
376	5.38462
377	7.23077
378	2.46154
379	10
380	5.23077
381	9.07692
382	3.23077
383	6
384	5.07692
385	7.38462
386	8.76923
387	5.23077
388	4.92308
389	9.69231
390	4.30769
391	5.84615
392	4.76923
393	7.53846
394	4.92308
395	9.23077
396	8.46154
397	4.92308
398	12.7692
399	6.61538
400	5.53846
401	6.92308
402	4
403	5.53846
404	9.53846
405	5.84615
406	10
407	11.0769
408	6.30769
409	4.92308
410	4.61538
411	6.15385
412	5.07692
413	4.46154
414	11.0769
415	5.07692
416	10.7692
417	10.4615
418	7.07692
419	8.46154
420	11.5385
421	2.46154
422	4.92308
423	8
424	6.92308
425	10
426	7.84615
427	5.38462
428	9.23077
429	8.15385
430	7.23077
431	8.15385
432	6.15385
433	10.7692
434	7.07692
435	6.46154
436	5.69231
437	4.46154
438	11.8461
439	5.84615
440	6.92308
441	6.46154
442	5.23077
443	3.84615
444	5.23077
445	5.84615
446	15.3846
447	4.92308
448	8
449	5.23077
450	8
451	7.53846
452	5.23077
453	3.38462
454	5.23077
455	2.76923
456	5.69231
457	6
458	7.38462
459	10.3077
460	7.23077
461	4.76923
462	8.76923
463	10.4615
464	9.38462
465	3.38462
466	5.84615
467	3.38462
468	3.07692
469	5.07692
470	4.76923
471	8.92308
472	6.76923
473	6.46154
474	7.53846
475	7.69231
476	9.23077
477	6.46154
478	5.53846
479	3.84615
480	4.92308
481	6.76923
482	7.69231
483	5.84615
484	6.61538
485	4.92308
486	8.76923
487	6.46154
488	6.92308
489	5.23077
490	3.53846
491	8.61538
492	5.23077
493	5.38462
494	6.15385
495	4.15385
496	8.46154
497	7.69231
498	14.4615
499	6.92308
500	7.23077
501	5.07692
502	8.30769
503	6.76923
504	6
505	2
506	8.30769
507	9.07692
508	6.30769
509	12.3077
510	5.69231
511	9.53846
512	12.3077
513	7.07692
514	6
515	7.07692
516	3.07692
517	6
518	5.69231
519	5.38462
520	7.23077
521	2.76923
522	13.8461
523	8.30769
524	7.23077
525	7.69231
526	7.23077
527	8
528	9.69231
529	5.23077
530	7.84615
531	4.76923
532	6.15385
533	4.61538
534	13.2308
535	5.23077
536	7.23077
537	3.07692
538	8
539	6
540	5.53846
541	8.30769
542	6
543	6.61538
544	4.46154
545	6
546	4.92308
547	8.76923
548	4
549	4
550	10.4615
551	3.69231
552	6.30769
553	4.15385
554	6
555	9.84615
556	8.15385
557	10
558	4.76923
559	8.30769
560	6
561	6.46154
562	9.69231
563	6.15385
564	3.38462
565	6.46154
566	5.07692
567	9.53846
568	6.92308
569	10.6154
570	10.6154
571	9.38462
572	6.15385
573	8.30769
574	8
575	10
576	7.38462
577	7.84615
578	7.53846
579	5.84615
580	10
581	5.07692
582	11.0769
583	7.53846
584	7.84615
585	8.30769
586	8.76923
587	10.1539
588	5.53846
589	6
590	6.61538
591	9.38462
592	3.07692
593	6.61538
594	8.46154
595	8.30769
596	8.15385
597	9.38462
598	7.53846
599	6.30769
600	12.4615
601	2.61538
602	8.46154
603	5.84615
604	5.23077
605	5.23077
606	6.76923
607	5.84615
608	8
609	5.38462
610	3.69231
611	6.46154
612	8.46154
613	7.38462
614	0.76923
615	8.15385
616	5.84615
617	7.69231
618	6.76923
619	5.84615
620	4
621	6.61538
622	7.07692
623	6.15385
624	8
625	3.23077
626	7.07692
627	8.46154
628	6.15385
629	5.23077
630	6
631	5.38462
632	5.69231
633	3.23077
634	6.15385
635	5.53846
636	5.07692
637	6.92308
638	4.61538
639	4.46154
640	10
641	6.15385
642	16.7692
643	19.8462
644	23.2308
645	19.3846
646	24.6154
647	19.8462
648	18.4615
649	22.4615
650	23.8462
651	27.5385
652	29.8462
653	26.7692
654	26.6154
655	25.0769
656	26.9231
657	24.4615
658	25.2308
659	25.2308
660	29.0769
661	26.7692
662	27.3846
663	19.6923
664	25.5385
665	27.0769
666	21.5385
667	24.9231
668	25.2308
669	20.7692
670	26.3077
671	22.7692
672	23.8462
673	24.3077
674	31.6923
675	19.2308
676	26.4615
677	28.6154
678	22.9231
679	23.8462
680	26.9231
681	29.0769
682	24.3077
683	25.6923
684	29.2308
685	21.8462
686	26.9231
687	30
688	33.2308
689	24.9231
690	28.4615
691	24.9231
692	23.0769
693	25.8462
694	26.9231
695	17.5385
696	26.4615
697	29.5385
698	29.0769
699	27.2308
700	24.6154
701	27.8462
702	28.6154
703	27.8462
704	19.5385
705	20.4615
706	21.6923
707	21.6923
708	25.6923
709	26.4615
710	28.7692
711	25.2308
712	25.3846
713	29.2308
714	21.2308
715	23.2308
716	22.3077
717	34.3077
718	24.4615
719	21.2308
720	29.5385
721	38
722	30.9231
723	16.1538
724	31.8462
725	24.6154
726	22.3077
727	22.6154
728	33.0769
729	26.9231
730	21.6923
731	29.8462
732	33.3846
733	28.7692
734	28.7692
735	21.0769
736	27.3846
737	17.3846
738	26.1538
739	27.0769
740	25.2308
741	23.5385
742	27.5385
743	24.3077
744	31.2308
745	23.6923
746	27.3846
747	25.5385
748	29.5385
749	25.8462
750	34
751	28.4615
752	26.3077
753	33.8462
754	26.9231
755	23.2308
756	21.8462
757	21.0769
758	31.0769
759	27.8462
760	38.4615
761	25.6923
762	25.0769
763	38
764	23.3846
765	25.5385
766	20.1538
767	25.5385
768	26.7692
769	32
770	28.7692
771	23.5385
772	28.4615
773	23.5385
774	24.1538
775	21.8462
776	32.9231
777	29.2308
778	26.4615
779	25.6923
780	25.6923
781	30.1538
782	26.9231
783	25.6923
784	27.6923
785	24.9231
786	22.6154
787	31.2308
788	27.2308
789	28.1538
790	30.1538
791	22.3077
792	24.3077
793	19.8462
794	22.6154
795	29.6923
796	21.8462
797	23.0769
798	28.9231
799	27.5385
800	29.0769
801	25.8462
802	27.8462
803	26
804	25.0769
805	23.8462
806	27.0769
807	24.1538
808	16.1538
809	24.4615
810	22.1538
811	22.3077
812	26
813	27.0769
814	25.3846
815	17.5385
816	36.4615
817	24.6154
818	23.8462
819	23.8462
820	32.3077
821	21.0769
822	27.2308
823	28.6154
824	26.9231
825	29.5385
826	20.3077
827	37.2308
828	23.2308
829	27.0769
830	29.8462
831	32.3077
832	26.9231
833	34.4615
834	22.4615
835	30.3077
836	30.7692
837	26.6154
838	26.4615
839	26.6154
840	26
841	41.5385
842	26.1538
843	29.0769
844	25.2308
845	18.7692
846	21.5385
847	34.6154
848	22.3077
849	24.3077
850	20.9231
851	27.2308
852	30.1538
853	27.5385
854	25.6923
855	22.1538
856	23.6923
857	24.7692
858	35.8462
859	22.3077
860	24.1538
861	26.7692
862	34.3077
863	32.7692
864	25.3846
865	28.4615
866	27.3846
867	23.0769
868	27.2308
869	22.6154
870	20.7692
871	22.3077
872	25.3846
873	26.7692
874	21.0769
875	18.1538
876	22.6154
877	30.4615
878	19.2308
879	21.0769
880	19.0769
881	26.6154
882	32
883	26.3077
884	27.3846
885	18.4615
886	26.9231
887	17.8462
888	18.3077
889	21.0769
890	21.8462
891	33.6923
892	32.1538
893	24.3077
894	20.6154
895	21.0769
896	18
897	22.9231
898	24.3077
899	22.7692
900	27.2308

## Sheet: Figure 2c
Figure 2c
NM-Reporter (E192C-N298W)
Time (frames)(0.3 sec)	Photons
1	25.8462
2	24.4615
3	29.3846
4	26.9231
5	33.0769
6	24.1538
7	20.4615
8	29.0769
9	25.6923
10	28.4615
11	25.8462
12	28.3077
13	36.4615
14	24.6154
15	29.6923
16	20.1538
17	38.7692
18	25.5385
19	37.5385
20	32.4615
21	23.6923
22	21.6923
23	34.7692
24	24
25	26
26	22.3077
27	34.6154
28	29.5385
29	28.9231
30	25.8462
31	22.3077
32	26.4615
33	23.3846
34	27.0769
35	22.4615
36	28.9231
37	28.4615
38	25.0769
39	27.5385
40	25.8462
41	28.6154
42	28
43	26
44	27.8462
45	36.1538
46	24.7692
47	28
48	31.2308
49	24.1538
50	34.9231
51	29.3846
52	29.3846
53	48.1538
54	32.7692
55	26.7692
56	30
57	26.9231
58	21.6923
59	32.3077
60	33.5385
61	29.2308
62	25.0769
63	24.4615
64	27.2308
65	27.6923
66	22
67	40.6154
68	26.7692
69	26.6154
70	25.3846
71	24.4615
72	28.9231
73	26.7692
74	28.1538
75	27.8462
76	22.7692
77	32
78	24.1538
79	27.3846
80	23.2308
81	25.2308
82	26.6154
83	18.9231
84	28.3077
85	32.1538
86	22.3077
87	22.6154
88	22.7692
89	25.6923
90	26.6154
91	21.0769
92	18.6154
93	23.3846
94	25.5385
95	21.0769
96	24.6154
97	25.5385
98	32.7692
99	23.8462
100	25.5385
101	24.6154
102	24.7692
103	18.6154
104	26.7692
105	28.3077
106	25.2308
107	16.9231
108	24.9231
109	29.5385
110	25.0769
111	22.1538
112	27.8462
113	26.1538
114	34.1538
115	25.8462
116	23.0769
117	24.7692
118	22.1538
119	30.9231
120	26.4615
121	26.6154
122	25.3846
123	24.3077
124	21.3846
125	24.3077
126	24.1538
127	28
128	27.2308
129	19.5385
130	19.3846
131	24.9231
132	25.2308
133	29.0769
134	23.0769
135	20.3077
136	33.0769
137	4.61538
138	6.61538
139	6
140	6.15385
141	3.69231
142	6.76923
143	5.84615
144	8.61538
145	6.61538
146	10.9231
147	6.76923
148	6.76923
149	11.0769
150	6.30769
151	5.84615
152	6.15385
153	9.38462
154	5.23077
155	6.46154
156	7.53846
157	7.07692
158	7.53846
159	5.69231
160	8.92308
161	6.30769
162	7.53846
163	3.84615
164	3.84615
165	5.84615
166	4
167	8.76923
168	7.07692
169	5.69231
170	5.53846
171	5.23077
172	6.30769
173	8.61538
174	6.61538
175	4.15385
176	11.3846
177	5.07692
178	7.23077
179	9.23077
180	9.23077
181	4.92308
182	15.0769
183	5.23077
184	6.15385
185	10.1539
186	8.30769
187	9.69231
188	6.46154
189	5.07692
190	10.6154
191	7.23077
192	7.07692
193	7.07692
194	3.69231
195	6.15385
196	5.84615
197	10.1539
198	5.38462
199	10
200	6.61538
201	3.38462
202	4.30769
203	13.5385
204	6.92308
205	5.23077
206	12.1539
207	6.92308
208	12.3077
209	5.53846
210	9.23077
211	5.53846
212	11.2308
213	6.61538
214	9.23077
215	5.69231
216	5.69231
217	6.61538
218	11.5385
219	5.84615
220	8.46154
221	7.69231
222	8.92308
223	3.53846
224	7.84615
225	7.69231
226	9.69231
227	10.4615
228	4.76923
229	5.84615
230	7.84615
231	6.76923
232	12
233	8.15385
234	7.23077
235	5.23077
236	7.07692
237	5.69231
238	6.92308
239	8.61538
240	7.84615
241	9.53846
242	9.07692
243	4.46154
244	7.23077
245	3.84615
246	7.23077
247	7.53846
248	6.46154
249	8.92308
250	4.46154
251	6.92308
252	7.38462
253	8.76923
254	7.69231
255	6.61538
256	7.53846
257	6.30769
258	6.76923
259	5.53846
260	8.15385
261	5.38462
262	7.84615
263	9.84615
264	16.6154
265	9.84615
266	7.23077
267	6.61538
268	9.38462
269	8.76923
270	6.76923
271	5.53846
272	7.53846
273	7.84615
274	11.8461
275	5.07692
276	9.38462
277	9.84615
278	6.15385
279	8.46154
280	10
281	6.61538
282	8.61538
283	6
284	8.92308
285	9.53846
286	8.76923
287	5.23077
288	4.76923
289	9.23077
290	11.6923
291	5.53846
292	6
293	8.61538
294	5.07692
295	10.6154
296	6.30769
297	9.23077
298	5.07692
299	4.76923
300	5.53846
301	6.92308
302	5.38462
303	6.61538
304	6.30769
305	10.1539
306	8.15385
307	9.69231
308	6.15385
309	8
310	8.76923
311	4.61538
312	7.23077
313	8.61538
314	5.07692
315	7.07692
316	6.15385
317	5.23077
318	6.61538
319	7.53846
320	4
321	7.53846
322	7.69231
323	10.3077
324	6.76923
325	9.23077
326	8
327	6.76923
328	7.53846
329	7.84615
330	4.76923
331	4.61538
332	7.69231
333	4.15385
334	6.76923
335	6.30769
336	5.53846
337	9.23077
338	4.15385
339	10.4615
340	6
341	7.69231
342	8
343	3.53846
344	6
345	5.84615
346	7.84615
347	5.53846
348	4.30769
349	11.5385
350	10.3077
351	8.15385
352	6.61538
353	10.4615
354	6
355	9.69231
356	12.6154
357	6
358	7.53846
359	6.15385
360	7.84615
361	3.84615
362	6
363	6.61538
364	7.38462
365	4.30769
366	5.23077
367	11.5385
368	12.7692
369	5.84615
370	8
371	4.61538
372	5.69231
373	6.46154
374	5.07692
375	8.15385
376	7.07692
377	6.46154
378	5.84615
379	6.92308
380	5.84615
381	6.76923
382	6.15385
383	6.92308
384	8.76923
385	4.61538
386	6.76923
387	4.76923
388	5.53846
389	10.3077
390	5.23077
391	4.92308
392	6.15385
393	7.53846
394	7.07692
395	6.30769
396	9.69231
397	6.15385
398	12.3077
399	6
400	9.38462
401	6
402	4
403	7.07692
404	12.4615
405	4.46154
406	7.53846
407	5.53846
408	8.92308
409	6
410	8
411	6.76923
412	5.53846
413	10.1539
414	5.38462
415	7.53846
416	9.07692
417	6.46154
418	6.46154
419	6.30769
420	7.53846
421	6
422	4.92308
423	8.92308
424	4.76923
425	7.38462
426	7.69231
427	10.7692
428	6.76923
429	7.53846
430	7.84615
431	8.30769
432	10.7692
433	10.6154
434	7.53846
435	4.30769
436	5.53846
437	9.53846
438	8.76923
439	4.30769
440	9.53846
441	10.1539
442	4.15385
443	8.76923
444	8.30769
445	6.30769
446	3.84615
447	5.69231
448	6.92308
449	6.61538
450	9.69231
451	3.69231
452	4.92308
453	8.76923
454	9.07692
455	4.46154
456	3.53846
457	4.46154
458	9.23077
459	8.92308
460	4.76923
461	6.46154
462	4.61538
463	8.61538
464	5.38462
465	8
466	7.53846
467	10
468	7.53846
469	6.15385
470	13.3846
471	4.61538
472	3.84615
473	4.76923
474	9.69231
475	5.84615
476	9.23077
477	8.46154
478	8.76923
479	11.3846
480	9.84615
481	8
482	8.30769
483	6.46154
484	8.15385
485	7.07692
486	6.92308
487	8.30769
488	7.07692
489	2.76923
490	8.76923
491	5.53846
492	6.76923
493	10.1539
494	7.38462
495	6.92308
496	7.23077
497	5.84615
498	8.46154
499	6
500	8.61538
501	7.38462
502	7.84615
503	5.53846
504	5.84615
505	8.92308
506	8
507	5.07692
508	6.92308
509	8.92308
510	6
511	5.23077
512	5.07692
513	5.07692
514	7.53846
515	8.76923
516	10.6154
517	5.07692
518	6.15385
519	6.15385
520	6.61538
521	5.69231
522	4.46154
523	6.30769
524	6.92308
525	9.23077
526	5.69231
527	6
528	4.92308
529	7.38462
530	8
531	7.53846
532	6.61538
533	8
534	8.61538
535	6
536	11.3846
537	6.15385
538	4.15385
539	8.76923
540	9.38462
541	9.69231
542	4.76923
543	7.38462
544	6
545	7.38462
546	7.38462
547	11.5385
548	8.30769
549	10.1539
550	6.76923
551	6.30769
552	5.84615
553	6
554	6.61538
555	7.53846
556	10
557	6.76923
558	7.53846
559	8.46154
560	7.07692
561	7.53846
562	4.61538
563	6
564	7.23077
565	7.69231
566	5.23077
567	4.61538
568	5.23077
569	6.15385
570	4.76923
571	7.53846
572	8
573	6.61538
574	12.6154
575	7.23077
576	10.6154
577	8.15385
578	10.6154
579	4.46154
580	10.1539
581	7.23077
582	6.92308
583	9.23077
584	6.46154
585	6.15385
586	7.38462
587	4.61538
588	6.46154
589	3.84615
590	11.0769
591	7.38462
592	6
593	3.84615
594	7.23077
595	7.23077
596	8.92308
597	9.23077
598	10.3077
599	3.38462
600	6.76923
601	6.46154
602	4.15385
603	7.38462
604	6.46154
605	4
606	14
607	4.76923
608	6.92308
609	8.92308
610	4
611	8
612	6.30769
613	4.30769
614	5.84615
615	6.61538
616	5.84615
617	6.30769
618	8.30769
619	5.07692
620	13.5385
621	7.23077
622	12.9231
623	4.30769
624	6.46154
625	8.92308
626	4
627	8
628	6.15385
629	4
630	6.61538
631	7.23077
632	5.23077
633	4.92308
634	7.07692
635	7.07692
636	10.1539
637	8.30769
638	6.76923
639	8.92308
640	8.76923
641	6
642	4.61538
643	7.84615
644	6.15385
645	13.6923
646	6.76923
647	4.76923
648	8.30769
649	8.15385
650	12.1539
651	7.23077
652	4.61538
653	7.84615
654	5.53846
655	12.6154
656	8.76923
657	6.15385
658	6.46154
659	6
660	5.53846
661	8.92308
662	8.92308
663	4.92308
664	8.46154
665	7.07692
666	8.46154
667	9.07692
668	8
669	9.53846
670	7.07692
671	11.2308
672	9.07692
673	9.69231
674	8.61538
675	11.3846
676	5.38462
677	4.46154
678	7.23077
679	3.53846
680	6.61538
681	3.07692
682	7.38462
683	7.07692
684	8.46154
685	9.07692
686	6.92308
687	9.84615
688	5.23077
689	8.30769
690	9.84615
691	4.92308
692	8.61538
693	5.69231
694	6.30769
695	8.30769
696	6.30769
697	8.46154
698	7.38462
699	6.15385
700	7.69231
701	5.38462
702	5.23077
703	10
704	5.53846
705	7.84615
706	6.61538
707	7.23077
708	5.07692
709	6.15385
710	6.15385
711	11.6923
712	5.69231
713	11.3846
714	5.84615
715	10.1539
716	7.69231
717	6.92308
718	6.92308
719	7.38462
720	6.92308
721	7.23077
722	5.69231
723	9.84615
724	5.53846
725	7.23077
726	5.69231
727	9.07692
728	10.1539
729	5.69231
730	7.53846
731	12.6154
732	6.30769
733	9.07692
734	6
735	8.46154
736	6.92308
737	9.38462
738	7.38462
739	3.69231
740	8.92308
741	6.15385
742	6
743	6.76923
744	6.61538
745	7.07692
746	9.23077
747	5.07692
748	5.84615
749	8.30769
750	9.07692
751	6.76923
752	11.6923
753	25.5385
754	28.1538
755	27.5385
756	29.2308
757	29.0769
758	28.1538
759	26.6154
760	35.3846
761	24.3077
762	23.8462
763	22
764	26
765	17.3846
766	24.9231
767	19.6923
768	21.0769
769	24.4615
770	20.4615
771	21.3846
772	25.0769
773	27.2308
774	21.0769
775	25.3846
776	18.1538
777	21.5385
778	24.9231
779	22.4615
780	20.4615
781	25.8462
782	23.8462
783	24.7692
784	24.1538
785	20.4615
786	27.2308
787	24.4615
788	18.1538
789	20.1538
790	22.1538
791	25.6923
792	25.3846
793	26.1538
794	17.3846
795	21.0769
796	25.2308
797	25.8462
798	30.3077
799	15.6923
800	19.3846
801	26.6154
802	22.6154
803	22.1538
804	29.2308
805	23.0769
806	18.3077
807	21.0769
808	19.8462
809	17.3846
810	20.6154
811	21.5385
812	24.7692
813	18.4615
814	20.7692
815	38.4615
816	18.4615
817	21.0769
818	27.3846
819	23.3846
820	17.3846
821	22.6154
822	26.4615
823	27.6923
824	24.9231
825	26.1538
826	23.5385
827	22.9231
828	18.9231
829	20.6154
830	20.4615
831	22.6154
832	22.3077
833	19.8462
834	23.3846
835	30.9231
836	23.8462
837	24.3077
838	19.2308
839	20.6154
840	19.0769
841	18.3077
842	23.3846
843	19.3846
844	26.9231
845	28.6154
846	26.9231
847	18.6154
848	23.0769
849	26.7692
850	21.3846
851	26
852	27.6923
853	26.1538
854	27.2308
855	18.7692
856	21.0769
857	27.8462
858	23.5385
859	24
860	18.9231
861	24.9231
862	22.4615
863	23.3846
864	26
865	23.6923
866	14.3077
867	37.6923
868	19.2308
869	20.4615
870	19.8462
871	17.0769
872	26.4615
873	21.0769
874	20.3077
875	21.0769
876	18.3077
877	23.0769
878	24.9231
879	28.3077
880	29.2308
881	32.3077
882	18.9231
883	21.3846
884	23.5385
885	22.3077
886	20.3077
887	23.5385
888	24
889	20.4615
890	27.5385
891	24
892	20.6154
893	20.9231
894	19.8462
895	23.8462
896	21.0769
897	20.4615
898	23.8462
899	21.5385
900	23.8462

## Sheet: Figure 3a
Figure 3a
AttoOxa11 fluctuations
Time (min)	Photons
0.005	16.6154
0.01	17.0769
0.015	21.6923
0.02	21.2308
0.025	16.3077
0.03	18.1538
0.035	15.6923
0.04	21.3846
0.045	21.6923
0.05	19.3846
0.055	20.4615
0.06	19.0769
0.065	18.4615
0.07	16.7692
0.075	23.5385
0.08	19.0769
0.085	19.6923
0.09	10.9231
0.095	12.4615
0.1	12.3077
0.105	13.0769
0.11	17.8462
0.115	16.4615
0.12	17.0769
0.125	14.1539
0.13	18.6154
0.135	18.1538
0.14	19.6923
0.145	10.7692
0.15	18.4615
0.155	20.1538
0.16	15.2308
0.165	17.5385
0.17	13.8461
0.175	13.3846
0.18	17.0769
0.185	14.9231
0.19	15.8461
0.195	11.0769
0.2	12.7692
0.205	13.2308
0.21	16.1538
0.215	15.0769
0.22	17.0769
0.225	14.3077
0.23	17.6923
0.235	14.7692
0.24	18
0.245	17.8462
0.25	11.8461
0.255	17.3846
0.26	22.6154
0.265	14
0.27	17.6923
0.275	14
0.28	16
0.285	19.3846
0.29	13.2308
0.295	16.6154
0.3	17.0769
0.305	15.6923
0.31	18.1538
0.315	17.6923
0.32	17.3846
0.325	12.4615
0.33	18.3077
0.335	15.3846
0.34	19.5385
0.345	12.6154
0.35	12.7692
0.355	21.8462
0.36	17.3846
0.365	24.9231
0.37	18.1538
0.375	14.6154
0.38	16.1538
0.385	20.4615
0.39	16.3077
0.395	10.4615
0.4	18
0.405	14.1539
0.41	15.2308
0.415	12.4615
0.42	15.2308
0.425	17.3846
0.43	16
0.435	19.5385
0.44	15.3846
0.445	17.2308
0.45	14.6154
0.455	14.3077
0.46	12.9231
0.465	8
0.47	16.6154
0.475	18.1538
0.48	13.6923
0.485	19.0769
0.49	14
0.495	14.6154
0.5	13.8461
0.505	20.4615
0.51	18.7692
0.515	15.6923
0.52	16
0.525	15.2308
0.53	17.8462
0.535	14.9231
0.54	18.4615
0.545	15.5385
0.55	15.3846
0.555	18.3077
0.56	16.9231
0.565	16.7692
0.57	16.7692
0.575	18.4615
0.58	18.9231
0.585	22.7692
0.59	21.8462
0.595	25.3846
0.6	16
0.605	12.4615
0.61	12.9231
0.615	12.6154
0.62	16
0.625	15.3846
0.63	20.1538
0.635	18
0.64	16
0.645	14
0.65	7.69231
0.655	9.38462
0.66	17.0769
0.665	13.3846
0.67	15.5385
0.675	15.0769
0.68	12.3077
0.685	14
0.69	14
0.695	15.3846
0.7	15.5385
0.705	22.7692
0.71	14.3077
0.715	22
0.72	20.1538
0.725	16.6154
0.73	14.7692
0.735	17.6923
0.74	13.3846
0.745	16.3077
0.75	15.0769
0.755	16.9231
0.76	14.4615
0.765	17.5385
0.77	13.6923
0.775	16.9231
0.78	12
0.785	14.4615
0.79	15.0769
0.795	12.1539
0.8	17.5385
0.805	21.3846
0.81	9.23077
0.815	11.8461
0.82	19.0769
0.825	18.1538
0.83	15.8461
0.835	15.0769
0.84	13.3846
0.845	14.3077
0.85	12.4615
0.855	14.9231
0.86	13.8461
0.865	14.9231
0.87	14.6154
0.875	19.6923
0.88	16.1538
0.885	14.7692
0.89	18.1538
0.895	18
0.9	14
0.905	24.7692
0.91	11.6923
0.915	15.0769
0.92	17.2308
0.925	13.3846
0.93	15.8461
0.935	17.3846
0.94	19.0769
0.945	16.9231
0.95	15.6923
0.955	12.3077
0.96	18.9231
0.965	18.3077
0.97	13.3846
0.975	12.1539
0.98	10.7692
0.985	14
0.99	18
0.995	14.1539
1	17.0769
1.005	8.92308
1.01	11.5385
1.015	17.8462
1.02	12.7692
1.025	18.9231
1.03	26.4615
1.035	17.6923
1.04	21.6923
1.045	16.3077
1.05	15.6923
1.055	14.1539
1.06	21.2308
1.065	20
1.07	15.2308
1.075	11.2308
1.08	10.4615
1.085	13.5385
1.09	19.5385
1.095	16.6154
1.1	15.2308
1.105	20.4615
1.11	18.3077
1.115	14.1539
1.12	13.0769
1.125	22.3077
1.13	14.7692
1.135	10.9231
1.14	11.2308
1.145	16.1538
1.15	6
1.155	16.3077
1.16	15.2308
1.165	16
1.17	23.2308
1.175	14.3077
1.18	7.53846
1.185	18.9231
1.19	18.7692
1.195	18.4615
1.2	15.6923
1.205	8.76923
1.21	18.7692
1.215	22
1.22	17.0769
1.225	20
1.23	14.9231
1.235	16.1538
1.24	16.4615
1.245	12.3077
1.25	17.6923
1.255	15.2308
1.26	12.9231
1.265	14.3077
1.27	19.2308
1.275	16.4615
1.28	13.6923
1.285	17.3846
1.29	8
1.295	9.53846
1.3	11.5385
1.305	13.2308
1.31	17.3846
1.315	23.6923
1.32	15.0769
1.325	8.30769
1.33	17.0769
1.335	11.5385
1.34	14.4615
1.345	20.4615
1.35	21.6923
1.355	20
1.36	18.9231
1.365	16.3077
1.37	16.3077
1.375	25.6923
1.38	23.8462
1.385	19.8462
1.39	12
1.395	20.1538
1.4	17.5385
1.405	20
1.41	16
1.415	14
1.42	17.5385
1.425	13.8461
1.43	15.8461
1.435	13.6923
1.44	24.7692
1.445	16.1538
1.45	15.5385
1.455	15.8461
1.46	13.0769
1.465	13.0769
1.47	14
1.475	16.1538
1.48	16.9231
1.485	9.69231
1.49	19.0769
1.495	16.9231
1.5	11.2308
1.505	2
1.51	2.92308
1.515	7.84615
1.52	21.5385
1.525	18.6154
1.53	16.6154
1.535	19.2308
1.54	20.7692
1.545	14.4615
1.55	20
1.555	17.2308
1.56	13.8461
1.565	16.6154
1.57	16.3077
1.575	17.5385
1.58	23.8462
1.585	16.6154
1.59	13.3846
1.595	6.15385
1.6	14.9231
1.605	15.5385
1.61	17.6923
1.615	16.7692
1.62	16
1.625	15.2308
1.63	14.3077
1.635	11.5385
1.64	19.2308
1.645	14.3077
1.65	15.6923
1.655	15.3846
1.66	16
1.665	10.9231
1.67	16
1.675	11.5385
1.68	17.0769
1.685	15.8461
1.69	12.4615
1.695	16
1.7	12.4615
1.705	16.7692
1.71	13.0769
1.715	13.2308
1.72	11.6923
1.725	13.0769
1.73	9.23077
1.735	16.4615
1.74	12.4615
1.745	10.7692
1.75	17.3846
1.755	16.1538
1.76	12.9231
1.765	15.5385
1.77	14.6154
1.775	17.0769
1.78	18.9231
1.785	18.9231
1.79	16.4615
1.795	12.7692
1.8	18.7692
1.805	14.9231
1.81	11.6923
1.815	15.8461
1.82	17.6923
1.825	20.3077
1.83	11.8461
1.835	16.1538
1.84	11.0769
1.845	15.6923
1.85	14.7692
1.855	15.3846
1.86	14.9231
1.865	23.6923
1.87	25.2308
1.875	14.9231
1.88	15.3846
1.885	5.23077
1.89	3.23077
1.895	6.46154
1.9	2.46154
1.905	4.15385
1.91	3.07692
1.915	4.46154
1.92	3.23077
1.925	4
1.93	15.8461
1.935	16.9231
1.94	14.9231
1.945	15.3846
1.95	14.7692
1.955	19.2308
1.96	7.23077
1.965	14.4615
1.97	14.1539
1.975	21.2308
1.98	14.6154
1.985	17.3846
1.99	20
1.995	15.0769
2	14
2.005	17.3846
2.01	12.7692
2.015	13.6923
2.02	6.15385
2.025	12.3077
2.03	22.1538
2.035	5.53846
2.04	4.61538
2.045	6.30769
2.05	5.23077
2.055	12
2.06	11.0769
2.065	13.3846
2.07	12.1539
2.075	12.7692
2.08	17.2308
2.085	17.8462
2.09	13.3846
2.095	15.3846
2.1	13.5385
2.105	16.1538
2.11	14.7692
2.115	20.6154
2.12	14.6154
2.125	26.3077
2.13	22
2.135	13.3846
2.14	10.9231
2.145	23.0769
2.15	15.2308
2.155	20.7692
2.16	18
2.165	16.3077
2.17	16.7692
2.175	20.4615
2.18	12.9231
2.185	16.9231
2.19	11.8461
2.195	13.5385
2.2	18.7692
2.205	20
2.21	6.61538
2.215	14
2.22	11.3846
2.225	16.4615
2.23	14.4615
2.235	18.4615
2.24	15.5385
2.245	18.4615
2.25	9.38462
2.255	9.38462
2.26	17.8462
2.265	5.84615
2.27	4.92308
2.275	7.23077
2.28	13.6923
2.285	16.3077
2.29	18.4615
2.295	18.4615
2.3	17.8462
2.305	20.4615
2.31	11.3846
2.315	24.6154
2.32	7.38462
2.325	18.6154
2.33	15.6923
2.335	16
2.34	13.6923
2.345	19.6923
2.35	14.6154
2.355	16
2.36	12.6154
2.365	18.6154
2.37	17.5385
2.375	17.8462
2.38	14.7692
2.385	22.6154
2.39	11.8461
2.395	17.3846
2.4	13.2308
2.405	18.1538
2.41	12.6154
2.415	7.23077
2.42	13.3846
2.425	14.4615
2.43	20
2.435	17.3846
2.44	16.4615
2.445	16
2.45	20.1538
2.455	15.6923
2.46	14.1539
2.465	17.6923
2.47	15.8461
2.475	16
2.48	15.0769
2.485	25.0769
2.49	17.5385
2.495	20.1538
2.5	10.3077
2.505	12
2.51	15.6923
2.515	16
2.52	15.3846
2.525	10.9231
2.53	15.5385
2.535	13.2308
2.54	16.4615
2.545	15.0769
2.55	17.6923
2.555	20
2.56	16.7692
2.565	9.07692
2.57	11.6923
2.575	18.6154
2.58	16
2.585	11.6923
2.59	12.4615
2.595	12.7692
2.6	13.5385
2.605	16.7692
2.61	17.8462
2.615	14.1539
2.62	11.2308
2.625	5.69231
2.63	2.61538
2.635	2.30769
2.64	14.1539
2.645	20.3077
2.65	18.6154
2.655	15.8461
2.66	12.3077
2.665	17.5385
2.67	19.8462
2.675	11.2308
2.68	21.0769
2.685	18
2.69	15.2308
2.695	16.6154
2.7	22.7692
2.705	15.6923
2.71	24.3077
2.715	13.6923
2.72	13.5385
2.725	20
2.73	12.7692
2.735	17.3846
2.74	19.0769
2.745	11.0769
2.75	13.2308
2.755	17.8462
2.76	13.6923
2.765	16.7692
2.77	16.6154
2.775	15.2308
2.78	16
2.785	18
2.79	16.7692
2.795	18.6154
2.8	17.2308
2.805	15.6923
2.81	15.0769
2.815	13.2308
2.82	16
2.825	17.3846
2.83	13.2308
2.835	16.6154
2.84	16.1538
2.845	19.8462
2.85	17.8462
2.855	19.0769
2.86	18.1538
2.865	15.5385
2.87	8.92308
2.875	20.6154
2.88	18.1538
2.885	18.7692
2.89	15.3846
2.895	14.7692
2.9	18.3077
2.905	4.15385
2.91	4.61538
2.915	14.1539
2.92	29.2308
2.925	16
2.93	20.1538
2.935	16.7692
2.94	16.4615
2.945	14
2.95	14.4615
2.955	14.6154
2.96	10.7692
2.965	17.8462
2.97	8.92308
2.975	16
2.98	15.0769
2.985	14.6154
2.99	14.1539
2.995	18.3077
3	14.6154
3.005	18.9231
3.01	14.1539
3.015	4.30769
3.02	3.84615
3.025	15.8461
3.03	17.6923
3.035	14.4615
3.04	16
3.045	21.2308
3.05	10.1539
3.055	10.7692
3.06	16.4615
3.065	19.0769
3.07	14.6154
3.075	15.6923
3.08	15.0769
3.085	15.0769
3.09	10
3.095	6.92308
3.1	14
3.105	12.3077
3.11	12
3.115	16.7692
3.12	8.15385
3.125	8.76923
3.13	15.8461
3.135	20.7692
3.14	19.8462
3.145	19.6923
3.15	18
3.155	14.7692
3.16	12
3.165	15.8461
3.17	17.8462
3.175	19.2308
3.18	19.8462
3.185	18.3077
3.19	18.6154
3.195	16.7692
3.2	13.0769
3.205	17.5385
3.21	18
3.215	9.23077
3.22	15.5385
3.225	19.6923
3.23	16.9231
3.235	21.2308
3.24	17.0769
3.245	15.0769
3.25	12
3.255	21.3846
3.26	14.4615
3.265	31.0769
3.27	15.6923
3.275	14.7692
3.28	19.3846
3.285	16.4615
3.29	15.6923
3.295	20.1538
3.3	21.0769
3.305	16.4615
3.31	15.6923
3.315	11.8461
3.32	20.3077
3.325	20.4615
3.33	27.3846
3.335	12.9231
3.34	16.6154
3.345	15.3846
3.35	15.6923
3.355	15.6923
3.36	25.8462
3.365	12.7692
3.37	14.3077
3.375	16.7692
3.38	19.0769
3.385	15.2308
3.39	14.9231
3.395	8.30769
3.4	18.1538
3.405	27.6923
3.41	17.2308
3.415	17.8462
3.42	19.6923
3.425	18.6154
3.43	17.3846
3.435	16.6154
3.44	17.3846
3.445	12.4615
3.45	15.6923
3.455	15.6923
3.46	16.3077
3.465	16.9231
3.47	12
3.475	18.4615
3.48	17.5385
3.485	17.6923
3.49	14.9231
3.495	18.9231
3.5	16.4615
3.505	19.0769
3.51	21.3846
3.515	15.5385
3.52	9.53846
3.525	15.0769
3.53	12.3077
3.535	18.6154
3.54	18.9231
3.545	17.6923
3.55	15.6923
3.555	18.3077
3.56	13.8461
3.565	15.5385
3.57	12.4615
3.575	16
3.58	16.6154
3.585	13.8461
3.59	3.84615
3.595	2.92308
3.6	3.53846
3.605	3.53846
3.61	17.2308
3.615	10.9231
3.62	15.2308
3.625	10.4615
3.63	12.3077
3.635	18.3077
3.64	13.3846
3.645	13.5385
3.65	14.4615
3.655	20.3077
3.66	13.3846
3.665	20.9231
3.67	18.9231
3.675	11.6923
3.68	15.0769
3.685	12.9231
3.69	15.5385
3.695	15.8461
3.7	16.7692
3.705	17.2308
3.71	22.6154
3.715	17.5385
3.72	16.6154
3.725	15.8461
3.73	16.3077
3.735	16
3.74	20.9231
3.745	14.9231
3.75	15.0769
3.755	21.3846
3.76	14.4615
3.765	12.4615
3.77	17.5385
3.775	16
3.78	22.1538
3.785	15.5385
3.79	14.1539
3.795	14.7692
3.8	13.6923
3.805	22.1538
3.81	13.6923
3.815	20.3077
3.82	16.7692
3.825	19.0769
3.83	14.9231
3.835	14.7692
3.84	13.8461
3.845	18
3.85	18.9231
3.855	18
3.86	13.6923
3.865	11.8461
3.87	12.3077
3.875	8
3.88	16.1538
3.885	19.5385
3.89	26.9231
3.895	15.3846
3.9	16.6154
3.905	16
3.91	18
3.915	21.3846
3.92	10.4615
3.925	16.7692
3.93	12
3.935	12.1539
3.94	12.7692
3.945	15.2308
3.95	15.0769
3.955	14.9231
3.96	15.2308
3.965	15.0769
3.97	4.61538
3.975	4.46154
3.98	2.46154
3.985	3.84615
3.99	11.6923
3.995	16.1538
4	13.6923
4.005	17.5385
4.01	15.3846
4.015	18.6154
4.02	15.8461
4.025	16
4.03	12.9231
4.035	7.07692
4.04	8.61538
4.045	8.15385
4.05	14.6154
4.055	11.3846
4.06	15.3846
4.065	17.5385
4.07	13.6923
4.075	7.07692
4.08	6.61538
4.085	12.3077
4.09	20.7692
4.095	14.6154
4.1	16
4.105	11.3846
4.11	16
4.115	14
4.12	16.3077
4.125	11.8461
4.13	12.9231
4.135	14.1539
4.14	11.2308
4.145	16.9231
4.15	11.6923
4.155	21.8462
4.16	13.5385
4.165	10.4615
4.17	8
4.175	14.6154
4.18	17.3846
4.185	15.3846
4.19	17.3846
4.195	12.9231
4.2	19.0769
4.205	15.8461
4.21	17.8462
4.215	21.5385
4.22	12.6154
4.225	12.1539
4.23	15.3846
4.235	15.2308
4.24	15.8461
4.245	12.4615
4.25	18
4.255	15.2308
4.26	8.76923
4.265	3.38462
4.27	5.53846
4.275	19.2308
4.28	16.3077
4.285	17.3846
4.29	15.3846
4.295	13.2308
4.3	19.8462
4.305	17.5385
4.31	14.4615
4.315	16.4615
4.32	14.9231
4.325	14.3077
4.33	19.8462
4.335	14.1539
4.34	19.8462
4.345	18.1538
4.35	14.6154
4.355	13.8461
4.36	13.6923
4.365	20.3077
4.37	21.6923
4.375	17.6923
4.38	16.7692
4.385	17.0769
4.39	17.0769
4.395	19.5385
4.4	10.9231
4.405	11.8461
4.41	14.6154
4.415	13.5385
4.42	15.0769
4.425	17.0769
4.43	15.5385
4.435	21.2308
4.44	16.7692
4.445	13.6923
4.45	15.5385
4.455	15.0769
4.46	19.0769
4.465	15.6923
4.47	14.7692
4.475	16
4.48	17.6923
4.485	15.2308
4.49	11.3846
4.495	17.6923
4.5	14.6154
4.505	16.4615
4.51	14.4615
4.515	18.3077
4.52	20
4.525	17.8462
4.53	20.7692
4.535	14.6154
4.54	19.8462
4.545	19.0769
4.55	16.9231
4.555	17.0769
4.56	13.8461
4.565	17.0769
4.57	14.1539
4.575	13.0769
4.58	15.5385
4.585	16.4615
4.59	18
4.595	16.1538
4.6	19.2308
4.605	19.2308
4.61	14.9231
4.615	18.9231
4.62	15.5385
4.625	20
4.63	20
4.635	12.7692
4.64	7.38462
4.645	11.2308
4.65	18.1538
4.655	6
4.66	4.61538
4.665	2.92308
4.67	1.23077
4.675	3.07692
4.68	2
4.685	4
4.69	2.46154
4.695	3.38462
4.7	4.15385
4.705	5.69231
4.71	4.92308
4.715	3.84615
4.72	4.76923
4.725	4.92308
4.73	5.84615
4.735	3.69231
4.74	3.69231
4.745	5.69231
4.75	6
4.755	4.30769
4.76	2.30769
4.765	3.84615
4.77	7.84615
4.775	4.76923
4.78	3.69231
4.785	7.23077
4.79	3.38462
4.795	5.84615
4.8	3.38462
4.805	2.76923
4.81	2.92308
4.815	6.15385
4.82	3.53846
4.825	5.69231
4.83	4.15385
4.835	3.69231
4.84	3.38462
4.845	5.53846
4.85	1.69231
4.855	7.23077
4.86	3.69231
4.865	1.84615
4.87	4.92308
4.875	4
4.88	6
4.885	4.92308
4.89	3.69231
4.895	7.69231
4.9	4.30769
4.905	6.30769
4.91	5.69231
4.915	4.76923
4.92	5.23077
4.925	3.07692
4.93	7.38462
4.935	7.53846
4.94	1.07692
4.945	5.84615
4.95	3.84615
4.955	6.30769
4.96	4.46154
4.965	2.61538
4.97	4.76923
4.975	3.69231
4.98	5.07692
4.985	2
4.99	1.84615
4.995	1.38462
5	4.76923
5.005	5.69231
5.01	2.15385
5.015	7.07692
5.02	4.46154
5.025	2.76923
5.03	3.38462
5.035	4.92308
5.04	2.61538
5.045	6
5.05	7.23077
5.055	3.23077
5.06	5.69231
5.065	3.84615
5.07	1.69231
5.075	4.46154
5.08	4.30769
5.085	2.92308
5.09	9.23077
5.095	3.69231
5.1	5.69231
5.105	4.76923
5.11	4.61538
5.115	4.30769
5.12	7.53846
5.125	2.15385
5.13	3.07692
5.135	2.61538
5.14	0.46154
5.145	4
5.15	1.69231
5.155	5.53846
5.16	3.84615
5.165	4
5.17	6.30769
5.175	3.69231
5.18	6.15385
5.185	4.30769
5.19	4
5.195	2
5.2	4
5.205	3.84615
5.21	2.92308
5.215	5.38462
5.22	3.38462
5.225	4
5.23	4.15385
5.235	4.92308
5.24	4.92308
5.245	2.76923
5.25	4.15385
5.255	3.23077
5.26	4.46154
5.265	4.15385
5.27	4.61538
5.275	4.15385
5.28	3.69231
5.285	3.84615
5.29	4.30769
5.295	5.23077
5.3	3.23077
5.305	1.69231
5.31	3.38462
5.315	3.84615
5.32	2.30769
5.325	4
5.33	5.23077
5.335	5.53846
5.34	9.07692
5.345	7.53846
5.35	2.15385
5.355	7.23077
5.36	4.15385
5.365	5.84615
5.37	1.84615
5.375	2.76923
5.38	1.84615
5.385	4.30769
5.39	4.61538
5.395	3.07692
5.4	3.84615
5.405	3.69231
5.41	2.92308
5.415	4.76923
5.42	4.46154
5.425	2.76923
5.43	4
5.435	7.38462
5.44	3.07692
5.445	4.15385
5.45	3.07692
5.455	3.07692
5.46	3.69231
5.465	3.07692
5.47	4.76923
5.475	4.92308
5.48	3.23077
5.485	4.92308
5.49	4
5.495	4.15385
5.5	3.38462
5.505	2.15385
5.51	6.15385
5.515	3.23077
5.52	2.61538
5.525	3.53846
5.53	0.92308
5.535	4.46154
5.54	6.15385
5.545	3.53846
5.55	2.30769
5.555	3.53846
5.56	4.15385
5.565	5.84615
5.57	7.07692
5.575	2.61538
5.58	4
5.585	2.46154
5.59	2.15385
5.595	1.69231
5.6	8
5.605	2.30769
5.61	2.76923
5.615	6.30769
5.62	5.69231
5.625	4.30769
5.63	4
5.635	2.15385
5.64	4.76923
5.645	5.53846
5.65	2.61538
5.655	1.07692
5.66	4
5.665	3.23077
5.67	6
5.675	2.46154
5.68	2.30769
5.685	4.30769
5.69	2.61538
5.695	2.46154
5.7	9.53846
5.705	0.92308
5.71	2.92308
5.715	5.07692
5.72	3.69231
5.725	3.69231
5.73	4.76923
5.735	2.76923
5.74	5.53846
5.745	3.84615
5.75	6.76923
5.755	4.30769
5.76	4.15385
5.765	4.61538
5.77	3.84615
5.775	3.53846
5.78	3.69231
5.785	3.07692
5.79	4.30769
5.795	4.30769
5.8	3.38462
5.805	2.46154
5.81	6.30769
5.815	6.30769
5.82	2.46154
5.825	5.07692
5.83	4
5.835	1.23077
5.84	6.15385
5.845	1.69231
5.85	3.69231
5.855	4.30769
5.86	4
5.865	4.30769
5.87	1.84615
5.875	3.69231
5.88	1.23077
5.885	1.84615
5.89	4.92308
5.895	4.30769
5.9	2.61538
5.905	1.23077
5.91	4.76923
5.915	3.69231
5.92	3.53846
5.925	5.84615
5.93	3.84615
5.935	3.69231
5.94	6
5.945	3.38462
5.95	1.53846
5.955	3.23077
5.96	3.84615
5.965	1.53846
5.97	5.07692
5.975	4
5.98	3.69231
5.985	3.69231
5.99	2.76923
5.995	4.76923
6	1.38462
6.005	4.92308
6.01	5.53846
6.015	5.84615
6.02	5.84615
6.025	3.23077
6.03	6.92308
6.035	3.69231
6.04	2.61538
6.045	3.69231
6.05	3.07692
6.055	4
6.06	5.38462
6.065	3.84615
6.07	0.92308
6.075	2.30769
6.08	5.84615
6.085	7.53846
6.09	1.53846
6.095	5.38462
6.1	4.92308
6.105	2.76923
6.11	6.15385
6.115	2
6.12	4.30769
6.125	1.84615
6.13	5.69231
6.135	3.84615
6.14	6.46154
6.145	4.30769
6.15	4
6.155	4.76923
6.16	4
6.165	4.15385
6.17	0.61538
6.175	2.46154
6.18	2.92308
6.185	4.30769
6.19	6
6.195	3.23077
6.2	4.61538
6.205	5.84615
6.21	1.07692
6.215	2.46154
6.22	2.61538
6.225	5.38462
6.23	2
6.235	1.84615
6.24	3.69231
6.245	6.15385
6.25	3.84615
6.255	3.23077
6.26	0.30769
6.265	1.84615
6.27	2.92308
6.275	3.38462
6.28	3.69231
6.285	2.46154
6.29	5.53846
6.295	5.38462
6.3	1.69231
6.305	4.30769
6.31	2.61538
6.315	2.30769
6.32	1.53846
6.325	4.61538
6.33	4
6.335	2
6.34	0.30769
6.345	5.38462
6.35	2.61538
6.355	4.15385
6.36	3.07692
6.365	2.46154
6.37	2.92308
6.375	3.38462
6.38	5.38462
6.385	4.30769
6.39	3.07692
6.395	2.61538
6.4	6.30769
6.405	2.46154
6.41	3.07692
6.415	6.15385
6.42	4.46154
6.425	7.23077
6.43	4.76923
6.435	2.61538
6.44	1.53846
6.445	3.23077
6.45	3.84615
6.455	3.23077
6.46	4.30769
6.465	2.92308
6.47	5.07692
6.475	2.30769
6.48	3.38462
6.485	3.38462
6.49	3.84615
6.495	2.30769
6.5	2.76923
6.505	3.53846
6.51	2.15385
6.515	7.07692
6.52	2.30769
6.525	2.46154
6.53	3.38462
6.535	5.23077
6.54	7.07692
6.545	6.61538
6.55	4.15385
6.555	3.38462
6.56	5.69231
6.565	1.38462
6.57	8.61538
6.575	11.6923
6.58	2.76923
6.585	11.6923
6.59	3.69231
6.595	3.69231
6.6	2.61538
6.605	4.46154
6.61	3.07692
6.615	3.07692
6.62	3.84615
6.625	2.46154
6.63	3.53846
6.635	0.76923
6.64	3.23077
6.645	4.15385
6.65	6.76923
6.655	5.23077
6.66	4.15385
6.665	4.30769
6.67	2.76923
6.675	2.30769
6.68	3.23077
6.685	5.84615
6.69	3.38462
6.695	3.84615
6.7	4.92308
6.705	2.30769
6.71	6.76923
6.715	5.07692
6.72	6.30769
6.725	3.84615
6.73	2.46154
6.735	2.46154
6.74	5.69231
6.745	3.23077
6.75	4.76923
6.755	3.53846
6.76	1.69231
6.765	2.92308
6.77	3.69231
6.775	2.46154
6.78	1.84615
6.785	2.30769
6.79	4.15385
6.795	4.92308
6.8	9.23077
6.805	3.07692
6.81	3.23077
6.815	3.23077
6.82	7.53846
6.825	2.76923
6.83	3.38462
6.835	4.46154
6.84	3.84615
6.845	0.61538
6.85	5.07692
6.855	2.15385
6.86	3.69231
6.865	4.61538
6.87	4.15385
6.875	1.69231
6.88	4
6.885	3.53846
6.89	2
6.895	2.76923
6.9	4.61538
6.905	1.23077
6.91	3.84615
6.915	5.07692
6.92	7.38462
6.925	1.69231
6.93	4
6.935	4
6.94	5.38462
6.945	1.53846
6.95	4.30769
6.955	2
6.96	6.46154
6.965	4
6.97	3.38462
6.975	2.46154
6.98	2.76923
6.985	2.30769
6.99	3.38462
6.995	2.92308
7	3.07692
7.005	4.46154
7.01	5.53846
7.015	4.15385
7.02	4.15385
7.025	2.15385
7.03	4.30769
7.035	3.07692
7.04	4.15385
7.045	5.84615
7.05	4.92308
7.055	6.61538
7.06	2.92308
7.065	3.23077
7.07	3.84615
7.075	4.30769
7.08	3.07692
7.085	2.61538
7.09	3.07692
7.095	1.07692
7.1	3.84615
7.105	2.30769
7.11	4.76923
7.115	4
7.12	2.46154
7.125	3.38462
7.13	4.92308
7.135	2.46154
7.14	3.69231
7.145	5.23077
7.15	5.38462
7.155	4
7.16	5.84615
7.165	7.84615
7.17	4.92308
7.175	5.23077
7.18	3.69231
7.185	1.38462
7.19	4.15385
7.195	6.15385
7.2	3.23077
7.205	5.84615
7.21	2.15385
7.215	1.38462
7.22	8.46154
7.225	4.92308
7.23	2.92308
7.235	3.07692
7.24	2.30769
7.245	5.23077
7.25	3.07692
7.255	4.15385
7.26	3.53846
7.265	7.38462
7.27	1.38462
7.275	2.76923
7.28	2.46154
7.285	3.69231
7.29	3.38462
7.295	2.46154
7.3	3.69231
7.305	7.38462
7.31	7.53846
7.315	3.53846
7.32	2.46154
7.325	3.38462
7.33	1.84615
7.335	5.53846
7.34	4
7.345	3.69231
7.35	2.61538
7.355	2.15385
7.36	2
7.365	3.53846
7.37	3.53846
7.375	1.69231
7.38	3.53846
7.385	3.38462
7.39	4.46154
7.395	1.84615
7.4	8.76923
7.405	2.92308
7.41	3.23077
7.415	0.92308
7.42	2
7.425	4.30769
7.43	2.76923
7.435	3.69231
7.44	3.07692
7.445	3.23077
7.45	5.69231
7.455	2.92308
7.46	3.07692
7.465	5.07692
7.47	1.69231
7.475	2
7.48	2.61538
7.485	2.30769
7.49	3.07692
7.495	2.76923
7.5	1.53846
7.505	2.61538
7.51	1.84615
7.515	2.30769
7.52	6.30769
7.525	3.07692
7.53	2.92308
7.535	5.23077
7.54	5.38462
7.545	4.76923
7.55	3.23077
7.555	2.46154
7.56	4.92308
7.565	2.92308
7.57	3.38462
7.575	2.92308
7.58	4.92308
7.585	2.61538
7.59	4
7.595	4
7.6	4.15385
7.605	2.15385
7.61	5.38462
7.615	6.76923
7.62	3.69231
7.625	2.15385
7.63	2.76923
7.635	3.53846
7.64	6.46154
7.645	2.76923
7.65	5.07692
7.655	3.69231
7.66	3.69231
7.665	3.69231
7.67	3.84615
7.675	3.23077
7.68	3.38462
7.685	2.30769
7.69	4.30769
7.695	2.46154
7.7	3.07692
7.705	0.92308
7.71	4.92308
7.715	1.69231
7.72	3.23077
7.725	4.30769
7.73	2.92308
7.735	3.23077
7.74	5.84615
7.745	2.92308
7.75	4.92308
7.755	0.30769
7.76	4.46154
7.765	3.38462
7.77	3.23077
7.775	4.30769
7.78	3.38462
7.785	5.53846
7.79	2.92308
7.795	3.53846
7.8	3.53846
7.805	3.84615
7.81	4.15385
7.815	3.23077
7.82	5.23077
7.825	4
7.83	5.38462
7.835	3.53846
7.84	2.15385
7.845	2.61538
7.85	3.69231
7.855	3.84615
7.86	2.30769
7.865	2.46154
7.87	2.61538
7.875	4
7.88	6.46154
7.885	3.69231
7.89	5.84615
7.895	5.38462
7.9	2.15385
7.905	3.53846
7.91	0.76923
7.915	2.15385
7.92	3.07692
7.925	2.61538
7.93	0.92308
7.935	2.92308
7.94	3.38462
7.945	2.46154
7.95	6.15385
7.955	3.84615
7.96	2.76923
7.965	1.53846
7.97	2.46154
7.975	2.30769
7.98	2
7.985	4.61538
7.99	4.76923
7.995	2.46154
8	3.07692
8.005	3.84615
8.01	5.69231
8.015	0.46154
8.02	4.92308
8.025	2
8.03	6.92308
8.035	3.84615
8.04	4
8.045	4.92308
8.05	6.61538
8.055	3.53846
8.06	2.92308
8.065	6.76923
8.07	1.84615
8.075	2.30769
8.08	1.84615
8.085	2.61538
8.09	3.53846
8.095	6.15385
8.1	2.30769
8.105	2.92308
8.11	2.30769
8.115	2.92308
8.12	3.07692
8.125	1.84615
8.13	3.53846
8.135	4.30769
8.14	5.23077
8.145	1.84615
8.15	3.23077
8.155	2.76923
8.16	5.53846
8.165	3.84615
8.17	5.38462
8.175	3.23077
8.18	1.38462
8.185	2.61538
8.19	3.53846
8.195	4
8.2	3.07692
8.205	4.76923
8.21	2
8.215	2.46154
8.22	3.53846
8.225	6
8.23	8.15385
8.235	4.30769
8.24	2.46154
8.245	4.30769
8.25	2.92308
8.255	1.69231
8.26	3.38462
8.265	6.92308
8.27	5.69231
8.275	2.46154
8.28	3.07692
8.285	1.84615
8.29	3.84615
8.295	4.30769
8.3	3.07692
8.305	4.30769
8.31	2.76923
8.315	3.53846
8.32	7.23077
8.325	4.46154
8.33	3.23077
8.335	0.61538
8.34	2.30769
8.345	6.46154
8.35	2.30769
8.355	2
8.36	4.61538
8.365	3.53846
8.37	4.92308
8.375	5.53846
8.38	1.38462
8.385	1.69231
8.39	2.61538
8.395	3.84615
8.4	4.61538
8.405	6.15385
8.41	4
8.415	3.07692
8.42	3.23077
8.425	2
8.43	2.46154
8.435	4.46154
8.44	4
8.445	3.07692
8.45	4.30769
8.455	3.69231
8.46	4.61538
8.465	6.76923
8.47	5.38462
8.475	4
8.48	2.30769
8.485	5.69231
8.49	6.46154
8.495	6.15385
8.5	3.23077
8.505	1.69231
8.51	6.30769
8.515	4.46154
8.52	3.07692
8.525	3.53846
8.53	3.23077
8.535	4.46154
8.54	2.92308
8.545	2.30769
8.55	3.84615
8.555	1.38462
8.56	2.76923
8.565	2.46154
8.57	3.53846
8.575	3.69231
8.58	3.23077
8.585	3.38462
8.59	2.30769
8.595	2
8.6	4.46154
8.605	4
8.61	2.46154
8.615	2.92308
8.62	0.76923
8.625	4
8.63	4.30769
8.635	2.46154
8.64	2.30769
8.645	1.84615
8.65	3.69231
8.655	2.92308
8.66	5.07692
8.665	2.30769
8.67	4.15385
8.675	3.07692
8.68	1.38462
8.685	3.69231
8.69	3.38462
8.695	8.15385
8.7	4.92308
8.705	5.07692
8.71	2
8.715	5.23077
8.72	2.61538
8.725	1.23077
8.73	5.38462
8.735	3.53846
8.74	5.23077
8.745	3.23077
8.75	2.46154
8.755	1.53846
8.76	5.07692
8.765	4.92308
8.77	2
8.775	3.69231
8.78	3.84615
8.785	1.84615
8.79	2.76923
8.795	2.76923
8.8	2
8.805	3.07692
8.81	2.61538
8.815	2.92308
8.82	4.15385
8.825	4.61538
8.83	4.15385
8.835	6
8.84	2.46154
8.845	6
8.85	3.38462
8.855	5.07692
8.86	2.30769
8.865	2.46154
8.87	2.76923
8.875	2.46154
8.88	2.61538
8.885	0.92308
8.89	2.30769
8.895	1.69231
8.9	2.92308
8.905	2.92308
8.91	1.69231
8.915	7.07692
8.92	4.46154
8.925	5.84615
8.93	4.76923
8.935	5.38462
8.94	3.69231
8.945	1.53846
8.95	3.23077
8.955	3.38462
8.96	2.92308
8.965	4.76923
8.97	5.23077
8.975	1.23077
8.98	0.76923
8.985	1.69231
8.99	5.38462
8.995	4.30769

## Sheet: Figure 3b
Figure 3b
Atto542							JF646
Wavelength (nm)	Rel. absorption	Wavelength (nm)	Rel. emission wo Trp	Wavelength (nm)	Rel. emission w Trp		Wavelength (nm)	Rel. absorption	Wavelength (nm)	Rel. emission wo Trp	Wavelength (nm)	Rel. emission w Trp
450	0.014	530	0.03129	530	0.01586		450	0.00041963	620	0.01969	620	0.02084
450.5	0.015	531	0.03529	531	0.01772		450.1	0.000419545	621	0.02087	621	0.0219
451	0.015	532	0.04134	532	0.0208		450.2	0.00041946	622	0.02279	622	0.02354
451.5	0.015	533	0.0495	533	0.02497		450.3	0.00041937	623	0.0251	623	0.02555
452	0.017	534	0.05944	534	0.03009		450.4	0.00041928	624	0.02783	624	0.02789
452.5	0.017	535	0.07164	535	0.03621		450.5	0.00041339	625	0.03105	625	0.03044
453	0.018	536	0.08659	536	0.04376		450.6	0.0004075	626	0.03477	626	0.03337
453.5	0.018	537	0.10425	537	0.05222		450.7	0.000400385	627	0.03911	627	0.03658
454	0.019	538	0.12481	538	0.06265		450.8	0.00039327	628	0.04396	628	0.04019
454.5	0.02	539	0.14891	539	0.07506		450.9	0.000386405	629	0.0496	629	0.04421
455	0.02	540	0.17744	540	0.08895		451	0.00037954	630	0.05577	630	0.04871
455.5	0.021	541	0.20963	541	0.10495		451.1	0.000370035	631	0.06314	631	0.05369
456	0.021	542	0.24655	542	0.12333		451.2	0.00036053	632	0.07146	632	0.05915
456.5	0.022	543	0.28728	543	0.14369		451.3	0.000350825	633	0.08099	633	0.06538
457	0.023	544	0.33267	544	0.16625		451.4	0.00034112	634	0.09171	634	0.07233
457.5	0.024	545	0.38199	545	0.19118		451.5	0.00034026	635	0.10369	635	0.08001
458	0.025	546	0.4338	546	0.21692		451.6	0.0003394	636	0.11709	636	0.08832
458.5	0.025	547	0.48778	547	0.24435		451.7	0.00034564	637	0.13244	637	0.09744
459	0.027	548	0.54142	548	0.27212		451.8	0.00035188	638	0.14897	638	0.10788
459.5	0.028	549	0.59753	549	0.29987		451.9	0.000356605	639	0.16801	639	0.11933
460	0.028	550	0.65371	550	0.32752		452	0.00036133	640	0.18921	640	0.13232
460.5	0.029	551	0.7082	551	0.35381		452.1	0.000362075	641	0.2128	641	0.14646
461	0.031	552	0.76092	552	0.37955		452.2	0.00036282	642	0.2386	642	0.16159
461.5	0.032	553	0.80967	553	0.40307		452.3	0.00036357	643	0.26728	643	0.17824
462	0.033	554	0.85378	554	0.4249		452.4	0.00036432	644	0.29852	644	0.19619
462.5	0.034	555	0.892	555	0.44415		452.5	0.00036321	645	0.33194	645	0.21558
463	0.035	556	0.92589	556	0.46094		452.6	0.0003621	646	0.36739	646	0.23655
463.5	0.036	557	0.95301	557	0.47454		452.7	0.00035761	647	0.40504	647	0.25858
464	0.037	558	0.97453	558	0.48457		452.8	0.00035312	648	0.44475	648	0.28195
464.5	0.039	559	0.98863	559	0.49165		452.9	0.000350365	649	0.48699	649	0.30596
465	0.04	560	0.99735	560	0.49534		453	0.00034761	650	0.53094	650	0.33075
465.5	0.041	561	1	561	0.49601		453.1	0.00035999	651	0.57528	651	0.35666
466	0.042	562	0.99676	562	0.49446		453.2	0.00037237	652	0.62056	652	0.38206
466.5	0.043	563	0.98819	563	0.48971		453.3	0.000385635	653	0.66577	653	0.40776
467	0.043	564	0.9741	564	0.48305		453.4	0.0003989	654	0.71052	654	0.43299
467.5	0.045	565	0.95691	565	0.47418		453.5	0.00040637	655	0.75434	655	0.45787
468	0.047	566	0.93588	566	0.46334		453.6	0.00041384	656	0.79661	656	0.48204
468.5	0.048	567	0.91128	567	0.45057		453.7	0.000420375	657	0.83595	657	0.50508
469	0.049	568	0.88352	568	0.43631		453.8	0.00042691	658	0.87297	658	0.52635
469.5	0.05	569	0.8546	569	0.42165		453.9	0.000433655	659	0.90519	659	0.54509
470	0.051	570	0.82341	570	0.40664		454	0.0004404	660	0.93434	660	0.56156
470.5	0.052	571	0.7925	571	0.391		454.1	0.00043313	661	0.95882	661	0.57552
471	0.053	572	0.76138	572	0.37555		454.2	0.00042586	662	0.97744	662	0.58626
471.5	0.055	573	0.72888	573	0.35973		454.3	0.000417355	663	0.99069	663	0.59414
472	0.056	574	0.69697	574	0.34427		454.4	0.00040885	664	0.99774	664	0.59804
472.5	0.057	575	0.66488	575	0.32828		454.5	0.000409075	665	1	665	0.59884
473	0.058	576	0.63437	576	0.31284		454.6	0.0004093	666	0.9964	666	0.59729
473.5	0.059	577	0.60424	577	0.29788		454.7	0.00041419	667	0.98791	667	0.59246
474	0.06	578	0.57546	578	0.28364		454.8	0.00041908	668	0.97377	668	0.58591
474.5	0.062	579	0.54703	579	0.27059		454.9	0.00042409	669	0.95662	669	0.57644
475	0.064	580	0.5192	580	0.25649		455	0.0004291	670	0.93579	670	0.56429
475.5	0.064	581	0.49313	581	0.24334		455.1	0.00043341	671	0.91189	671	0.55155
476	0.065	582	0.4681	582	0.23121		455.2	0.00043772	672	0.88487	672	0.53664
476.5	0.068	583	0.44486	583	0.2193		455.3	0.000441665	673	0.85476	673	0.52075
477	0.069	584	0.42339	584	0.20878		455.4	0.00044561	674	0.82321	674	0.50348
477.5	0.071	585	0.40274	585	0.19862		455.5	0.000444915	675	0.78978	675	0.48567
478	0.072	586	0.38291	586	0.18898		455.6	0.00044422	676	0.75674	676	0.4673
478.5	0.073	587	0.36499	587	0.18001		455.7	0.00043667	677	0.72305	677	0.44844
479	0.076	588	0.34795	588	0.17171		455.8	0.00042912	678	0.68905	678	0.42952
479.5	0.078	589	0.33273	589	0.1642		455.9	0.00042255	679	0.65487	679	0.41127
480	0.079	590	0.31845	590	0.1573		456	0.00041598	680	0.62203	680	0.39257
480.5	0.081	591	0.30505	591	0.15084		456.1	0.000413655	681	0.58885	681	0.37458
481	0.083	592	0.29346	592	0.14458		456.2	0.00041133	682	0.55646	682	0.35619
481.5	0.086	593	0.28266	593	0.13919		456.3	0.000409025	683	0.52488	683	0.3391
482	0.088	594	0.27285	594	0.13462		456.4	0.00040672	684	0.49439	684	0.3223
482.5	0.091	595	0.26313	595	0.13028		456.5	0.00040419	685	0.46509	685	0.30665
483	0.093	596	0.25446	596	0.12611		456.6	0.00040166	686	0.43709	686	0.29151
483.5	0.097	597	0.24648	597	0.12225		456.7	0.00039818	687	0.41149	687	0.27662
484	0.099	598	0.23906	598	0.11869		456.8	0.0003947	688	0.38647	688	0.26265
484.5	0.102	599	0.23257	599	0.11541		456.9	0.000391285	689	0.36307	689	0.2496
485	0.106	600	0.22611	600	0.11274		457	0.00038787	690	0.34088	690	0.2374
485.5	0.109	601	0.22025	601	0.10971		457.1	0.000386055	691	0.32006	691	0.22573
486	0.113	602	0.2144	602	0.10671		457.2	0.00038424	692	0.30031	692	0.21479
486.5	0.117	603	0.20927	603	0.10385		457.3	0.00038253	693	0.28221	693	0.20454
487	0.121	604	0.2043	604	0.10092		457.4	0.00038082	694	0.26515	694	0.19508
487.5	0.125	605	0.19929	605	0.09862		457.5	0.000379315	695	0.24916	695	0.18613
488	0.128	606	0.19364	606	0.09578		457.6	0.00037781	696	0.234	696	0.1781
488.5	0.133	607	0.18838	607	0.09337		457.7	0.000376405	697	0.2198	697	0.17023
489	0.137	608	0.18307	608	0.09102		457.8	0.000375	698	0.20682	698	0.16302
489.5	0.143	609	0.17842	609	0.08864		457.9	0.0003736	699	0.19459	699	0.15611
490	0.147	610	0.17325	610	0.08616		458	0.0003722	700	0.18361	700	0.14985
490.5	0.152	611	0.1686	611	0.08382		458.1	0.000373885	701	0.17349	701	0.14386
491	0.157	612	0.16353	612	0.08118		458.2	0.00037557	702	0.16401	702	0.13845
491.5	0.163	613	0.15862	613	0.07843		458.3	0.00037832	703	0.15506	703	0.13338
492	0.168	614	0.15311	614	0.07584		458.4	0.00038107	704	0.14662	704	0.12861
492.5	0.173	615	0.14772	615	0.07298		458.5	0.00038415	705	0.13911	705	0.12399
493	0.179	616	0.14235	616	0.07046		458.6	0.00038723	706	0.13202	706	0.11984
493.5	0.184	617	0.13709	617	0.06789		458.7	0.000390665	707	0.12575	707	0.11579
494	0.19	618	0.1316	618	0.06552		458.8	0.0003941	708	0.11978	708	0.11227
494.5	0.196	619	0.12646	619	0.06288		458.9	0.00039802	709	0.11417	709	0.10924
495	0.202	620	0.12161	620	0.06031		459	0.00040194	710	0.10909	710	0.10605
495.5	0.208	621	0.11653	621	0.05768		459.1	0.000407245	711	0.10411	711	0.1031
496	0.213	622	0.11178	622	0.05505		459.2	0.00041255	712	0.09989	712	0.10007
496.5	0.219	623	0.10669	623	0.05269		459.3	0.00041799	713	0.09568	713	0.09761
497	0.224	624	0.10179	624	0.05028		459.4	0.00042343	714	0.09207	714	0.09521
497.5	0.23	625	0.09674	625	0.04802		459.5	0.000427515	715	0.08844	715	0.09293
498	0.236	626	0.09224	626	0.04573		459.6	0.0004316	716	0.08528	716	0.09057
498.5	0.241	627	0.08781	627	0.04352		459.7	0.00043123	717	0.08215	717	0.08842
499	0.246	628	0.08393	628	0.04133		459.8	0.00043086	718	0.07921	718	0.08616
499.5	0.251	629	0.08016	629	0.03954		459.9	0.00043049	719	0.07656	719	0.08416
500	0.256	630	0.07618	630	0.03762		460	0.00043012	720	0.07382	720	0.08224
500.5	0.26	631	0.07263	631	0.03583		460.1	0.00043716	721	0.07133	721	0.08052
501	0.265	632	0.0692	632	0.0339		460.2	0.0004442	722	0.06885	722	0.07873
501.5	0.269	633	0.06561	633	0.03227		460.3	0.00045147	723	0.06668	723	0.07692
502	0.273	634	0.06223	634	0.0309		460.4	0.00045874	724	0.06444	724	0.07531
502.5	0.276	635	0.05914	635	0.02951		460.5	0.000465675	725	0.06234	725	0.0736
503	0.279	636	0.05639	636	0.028		460.6	0.00047261	726	0.06021	726	0.07188
503.5	0.282	637	0.05359	637	0.02661		460.7	0.000479565	727	0.05838	727	0.07011
504	0.286	638	0.05094	638	0.02526		460.8	0.00048652	728	0.05652	728	0.0684
504.5	0.288	639	0.04834	639	0.0239		460.9	0.000493675	729	0.05471	729	0.06668
505	0.29	640	0.04602	640	0.02269		461	0.00050083	730	0.05283	730	0.06532
505.5	0.292	641	0.04388	641	0.02157		461.1	0.00050038	731	0.05114	731	0.06394
506	0.294	642	0.04179	642	0.02049		461.2	0.00049993	732	0.04941	732	0.06259
506.5	0.295	643	0.03978	643	0.01952		461.3	0.000496215	733	0.04762	733	0.06101
507	0.296	644	0.03777	644	0.0185		461.4	0.0004925	734	0.04605	734	0.05939
507.5	0.298	645	0.03587	645	0.01764		461.5	0.000496435	735	0.04446	735	0.0579
508	0.298	646	0.03413	646	0.01689		461.6	0.00050037	736	0.04301	736	0.05637
508.5	0.3	647	0.03257	647	0.01605		461.7	0.000514125	737	0.04134	737	0.05507
509	0.301	648	0.03119	648	0.01533		461.8	0.00052788	738	0.0398	738	0.0538
509.5	0.301	649	0.03002	649	0.01461		461.9	0.000541735	739	0.0382	739	0.0525
510	0.302	650	0.02857	650	0.01397		462	0.00055559	740	0.03679	740	0.05103
510.5	0.302	651	0.02736	651	0.01341		462.1	0.000567405	741	0.03541	741	0.04965
511	0.304	652	0.02629	652	0.01292		462.2	0.00057922	742	0.03398	742	0.04832
511.5	0.305	653	0.02516	653	0.0123		462.3	0.000591535	743	0.03264	743	0.04703
512	0.306	654	0.0242	654	0.01177		462.4	0.00060385	744	0.0313	744	0.04581
512.5	0.308	655	0.02306	655	0.0113		462.5	0.000613525	745	0.02996	745	0.04449
513	0.31	656	0.02216	656	0.01078		462.6	0.0006232	746	0.02873	746	0.04327
513.5	0.311	657	0.02126	657	0.0104		462.7	0.0006153	747	0.02758	747	0.04211
514	0.313	658	0.02044	658	0.01003		462.8	0.0006074	748	0.02632	748	0.04103
514.5	0.316	659	0.01958	659	0.00966		462.9	0.000599705	749	0.02525	749	0.03994
515	0.319	660	0.01885	660	0.00935		463	0.00059201	750	0.02421	750	0.03891
515.5	0.322	661	0.01816	661	0.00907		463.1	0.000590515	751	0.02316	751	0.0379
516	0.326	662	0.01752	662	0.00882		463.2	0.00058902	752	0.02223	752	0.03681
516.5	0.33	663	0.01683	663	0.00854		463.3	0.000588605	753	0.02132	753	0.03587
517	0.335	664	0.01628	664	0.00822		463.4	0.00058819	754	0.02045	754	0.03507
517.5	0.34	665	0.01558	665	0.00789		463.5	0.00059539	755	0.01963	755	0.03418
518	0.346	666	0.01503	666	0.00765		463.6	0.00060259	756	0.01877	756	0.03328
518.5	0.352	667	0.01461	667	0.00737		463.7	0.00061528	757	0.01805	757	0.03231
519	0.359	668	0.01418	668	0.00713		463.8	0.00062797	758	0.01728	758	0.03135
519.5	0.367	669	0.01372	669	0.00689		463.9	0.000635545	759	0.0166	759	0.03058
520	0.373	670	0.0132	670	0.0067		464	0.00064312	760	0.01587	760	0.02991
520.5	0.382	671	0.01274	671	0.00646		464.1	0.00064041	761	0.01522	761	0.02912
521	0.391	672	0.01226	672	0.00617		464.2	0.0006377	762	0.0146	762	0.02833
521.5	0.401	673	0.01186	673	0.00599		464.3	0.00063501	763	0.01399	763	0.02754
522	0.412	674	0.0114	674	0.00582		464.4	0.00063232	764	0.0134	764	0.02691
522.5	0.422	675	0.01104	675	0.00565		464.5	0.000629785	765	0.01281	765	0.02632
523	0.434	676	0.0107	676	0.00549		464.6	0.00062725	766	0.01231	766	0.02563
523.5	0.446	677	0.01043	677	0.00536		464.7	0.00062503	767	0.01182	767	0.02496
524	0.458	678	0.01012	678	0.00519		464.8	0.00062281	768	0.01145	768	0.02439
524.5	0.472	679	0.0098	679	0.00508		464.9	0.00062061	769	0.01104	769	0.02388
525	0.485	680	0.00952	680	0.00494		465	0.00061841	770	0.01067	770	0.02331
525.5	0.5	681	0.00921	681	0.0048		465.1	0.00062813	771	0.01029	771	0.02273
526	0.515	682	0.00889	682	0.00465		465.2	0.00063785	772	0.00989	772	0.02213
526.5	0.53	683	0.00857	683	0.0045		465.3	0.00064787	773	0.00951	773	0.02154
527	0.547	684	0.00834	684	0.0044		465.4	0.00065789	774	0.00916	774	0.0211
527.5	0.563	685	0.00806	685	0.00429		465.5	0.000669415	775	0.00889	775	0.0206
528	0.581	686	0.0078	686	0.00421		465.6	0.00068094	776	0.00858	776	0.02027
528.5	0.597	687	0.00752	687	0.00414		465.7	0.000693275	777	0.00831	777	0.01974
529	0.616	688	0.00736	688	0.004		465.8	0.00070561	778	0.00806	778	0.01928
529.5	0.635	689	0.00708	689	0.00388		465.9	0.000718395	779	0.00787	779	0.01888
530	0.654	690	0.00687	690	0.00377		466	0.00073118	780	0.00766	780	0.01844
530.5	0.673	691	0.00665	691	0.00367		466.1	0.000736325	781	0.00743	781	0.01796
531	0.693	692	0.00643	692	0.00362		466.2	0.00074147	782	0.0072	782	0.01752
531.5	0.713	693	0.00632	693	0.00354		466.3	0.00074322	783	0.007	783	0.01712
532	0.732	694	0.00613	694	0.00346		466.4	0.00074497	784	0.00681	784	0.01677
532.5	0.752	695	0.00598	695	0.00337		466.5	0.00074588	785	0.00665	785	0.01645
533	0.773	696	0.00587	696	0.0033		466.6	0.00074679	786	0.0065	786	0.01615
533.5	0.792	697	0.0057	697	0.00325		466.7	0.00074667	787	0.00637	787	0.01579
534	0.812	698	0.00552	698	0.00317		466.8	0.00074655	788	0.00624	788	0.01547
534.5	0.831	699	0.00535	699	0.00312		466.9	0.000746725	789	0.0061	789	0.01511
535	0.85	700	0.00522	700	0.00305		467	0.0007469	790	0.00597	790	0.01482
535.5	0.867	701	0.00515	701	0.00299		467.1	0.00074825	791	0.00585	791	0.01451
536	0.885	702	0.00501	702	0.00294		467.2	0.0007496	792	0.00575	792	0.01423
536.5	0.902	703	0.0049	703	0.0029		467.3	0.00075095	793	0.00566	793	0.01386
537	0.917	704	0.00472	704	0.00289		467.4	0.0007523	794	0.00558	794	0.01359
537.5	0.932	705	0.00454	705	0.00284		467.5	0.000755485	795	0.00552	795	0.01325
538	0.946	706	0.00449	706	0.00279		467.6	0.00075867	796	0.00544	796	0.01305
538.5	0.958	707	0.00441	707	0.00275		467.7	0.000772475	797	0.00536	797	0.01281
539	0.969	708	0.00434	708	0.00272		467.8	0.00078628	798	0.00526	798	0.01256
539.5	0.979	709	0.00426	709	0.00268		467.9	0.00080059	799	0.00518	799	0.01231
540	0.987	710	0.00413	710	0.00264		468	0.0008149	800	0.00513	800	0.01204
540.5	0.993	711	0.00405	711	0.0026		468.1	0.00080798
541	0.997	712	0.00393	712	0.00259		468.2	0.00080106
541.5	1	713	0.00386	713	0.00259		468.3	0.000790605
542	1	714	0.00383	714	0.00257		468.4	0.00078015
542.5	0.999	715	0.00382	715	0.00255		468.5	0.000774045
543	0.994	716	0.00377	716	0.00254		468.6	0.00076794
543.5	0.99	717	0.00371	717	0.00253		468.7	0.00076464
544	0.982	718	0.00364	718	0.00249		468.8	0.00076134
544.5	0.973	719	0.00359	719	0.00244		468.9	0.000762275
545	0.962	720	0.00356	720	0.00241		469	0.00076321
545.5	0.947	721	0.00351	721	0.00242		469.1	0.000772125
546	0.933	722	0.00344	722	0.00242		469.2	0.00078104
546.5	0.916	723	0.00337	723	0.00243		469.3	0.00079016
547	0.897	724	0.0033	724	0.00242		469.4	0.00079928
547.5	0.877	725	0.00324	725	0.0024		469.5	0.00080603
548	0.855	726	0.00321	726	0.00237		469.6	0.00081278
548.5	0.833	727	0.00318	727	0.00236		469.7	0.00081359
549	0.808	728	0.00317	728	0.00233		469.8	0.0008144
549.5	0.783	729	0.00313	729	0.00234		469.9	0.000815205
550	0.758	730	0.00308	730	0.00233		470	0.00081601
550.5	0.731	731	0.00306	731	0.00233		470.1	0.00080605
551	0.704	732	0.00305	732	0.00232		470.2	0.00079609
551.5	0.677	733	0.00299	733	0.0023		470.3	0.00078637
552	0.649	734	0.00293	734	0.00229		470.4	0.00077665
552.5	0.621	735	0.00285	735	0.00227		470.5	0.00077922
553	0.593	736	0.00282	736	0.00224		470.6	0.00078179
553.5	0.566	737	0.00279	737	0.00224		470.7	0.000787465
554	0.538	738	0.00278	738	0.00224		470.8	0.00079314
554.5	0.512	739	0.00278	739	0.00223		470.9	0.000798895
555	0.485	740	0.00276	740	0.00223		471	0.00080465
555.5	0.459	741	0.00274	741	0.0022		471.1	0.000812185
556	0.434	742	0.00271	742	0.00219		471.2	0.00081972
556.5	0.41	743	0.00266	743	0.00219		471.3	0.000827825
557	0.386	744	0.00264	744	0.0022		471.4	0.00083593
557.5	0.363	745	0.00265	745	0.00221		471.5	0.000837055
558	0.341	746	0.00265	746	0.0022		471.6	0.00083818
558.5	0.319	747	0.00265	747	0.00219		471.7	0.00083354
559	0.299	748	0.00262	748	0.00219		471.8	0.0008289
559.5	0.279	749	0.00259	749	0.00219		471.9	0.000824385
560	0.261	750	0.00258	750	0.00219		472	0.00081987
560.5	0.243						472.1	0.000815575
561	0.226						472.2	0.00081128
561.5	0.21						472.3	0.00080703
562	0.196						472.4	0.00080278
562.5	0.181						472.5	0.000800095
563	0.168						472.6	0.00079741
563.5	0.155						472.7	0.000797565
564	0.144						472.8	0.00079772
564.5	0.133						472.9	0.000799075
565	0.123						473	0.00080043
565.5	0.113						473.1	0.00081282
566	0.105						473.2	0.00082521
566.5	0.097						473.3	0.00083798
567	0.089						473.4	0.00085075
567.5	0.082						473.5	0.00086073
568	0.075						473.6	0.00087071
568.5	0.069						473.7	0.000880355
569	0.063						473.8	0.00089
569.5	0.059						473.9	0.000899855
570	0.054						474	0.00090971
570.5	0.05						474.1	0.000909425
571	0.045						474.2	0.00090914
571.5	0.041						474.3	0.000907715
572	0.038						474.4	0.00090629
572.5	0.035						474.5	0.000910715
573	0.032						474.6	0.00091514
573.5	0.029						474.7	0.00092282
574	0.027						474.8	0.0009305
574.5	0.025						474.9	0.000938305
575	0.022						475	0.00094611
575.5	0.02						475.1	0.000948985
576	0.019						475.2	0.00095186
576.5	0.017						475.3	0.000952025
577	0.016						475.4	0.00095219
577.5	0.014						475.5	0.0009467
578	0.013						475.6	0.00094121
578.5	0.012						475.7	0.000927525
579	0.011						475.8	0.00091384
579.5	0.01						475.9	0.00090184
580	0.009						476	0.00088984
580.5	0.008						476.1	0.00088532
581	0.007						476.2	0.0008808
581.5	0.007						476.3	0.000876325
582	0.006						476.4	0.00087185
582.5	0.006						476.5	0.00086705
583	0.006						476.6	0.00086225
583.5	0.005						476.7	0.000856045
584	0.004						476.8	0.00084984
584.5	0.004						476.9	0.000843725
585	0.004						477	0.00083761
585.5	0.003						477.1	0.00084084
586	0.003						477.2	0.00084407
586.5	0.003						477.3	0.00084782
587	0.002						477.4	0.00085157
587.5	0.003						477.5	0.00085947
588	0.002						477.6	0.00086737
588.5	0.002						477.7	0.000877225
589	0.002						477.8	0.00088708
589.5	0.001						477.9	0.00089716
590	0.002						478	0.00090724
590.5	0.001						478.1	0.000912
591	0.001						478.2	0.00091676
591.5	0.001						478.3	0.00091972
592	0.001						478.4	0.00092268
592.5	0.001						478.5	0.000924835
593	0.001						478.6	0.00092699
593.5	0.001						478.7	0.00092833
594	0						478.8	0.00092967
594.5	0						478.9	0.000934165
595	0.001						479	0.00093866
595.5	0						479.1	0.000952895
596	0						479.2	0.00096713
596.5	0						479.3	0.000981795
597	0						479.4	0.00099646
597.5	0						479.5	0.00101
598	0						479.6	0.00102
598.5	0						479.7	0.00102
599	0						479.8	0.00102
599.5	0						479.9	0.00102
600	0						480	0.00102
							480.1	0.00102
							480.2	0.00102
							480.3	0.00103
							480.4	0.00103
							480.5	0.00103
							480.6	0.00102
							480.7	0.00102
							480.8	0.00101
							480.9	0.00101
							481	0.00101
							481.1	0.00102
							481.2	0.00102
							481.3	0.00103
							481.4	0.00104
							481.5	0.00105
							481.6	0.00106
							481.7	0.00107
							481.8	0.00108
							481.9	0.00109
							482	0.0011
							482.1	0.00111
							482.2	0.00112
							482.3	0.00113
							482.4	0.00114
							482.5	0.00115
							482.6	0.00116
							482.7	0.00117
							482.8	0.00118
							482.9	0.00119
							483	0.00119
							483.1	0.0012
							483.2	0.00121
							483.3	0.00122
							483.4	0.00123
							483.5	0.00124
							483.6	0.00124
							483.7	0.00125
							483.8	0.00126
							483.9	0.00127
							484	0.00127
							484.1	0.00127
							484.2	0.00127
							484.3	0.00127
							484.4	0.00127
							484.5	0.00127
							484.6	0.00127
							484.7	0.00127
							484.8	0.00127
							484.9	0.00127
							485	0.00127
							485.1	0.00128
							485.2	0.00128
							485.3	0.00129
							485.4	0.0013
							485.5	0.00131
							485.6	0.00132
							485.7	0.00134
							485.8	0.00135
							485.9	0.00136
							486	0.00138
							486.1	0.00138
							486.2	0.00138
							486.3	0.00138
							486.4	0.00138
							486.5	0.00138
							486.6	0.00138
							486.7	0.00138
							486.8	0.00139
							486.9	0.0014
							487	0.0014
							487.1	0.00141
							487.2	0.00141
							487.3	0.00142
							487.4	0.00142
							487.5	0.00142
							487.6	0.00142
							487.7	0.00143
							487.8	0.00143
							487.9	0.00143
							488	0.00143
							488.1	0.00144
							488.2	0.00144
							488.3	0.00145
							488.4	0.00146
							488.5	0.00146
							488.6	0.00147
							488.7	0.00148
							488.8	0.00149
							488.9	0.0015
							489	0.0015
							489.1	0.00151
							489.2	0.00151
							489.3	0.00151
							489.4	0.00151
							489.5	0.00152
							489.6	0.00153
							489.7	0.00154
							489.8	0.00156
							489.9	0.00157
							490	0.00158
							490.1	0.00158
							490.2	0.00158
							490.3	0.00158
							490.4	0.00157
							490.5	0.00157
							490.6	0.00156
							490.7	0.00156
							490.8	0.00155
							490.9	0.00154
							491	0.00154
							491.1	0.00154
							491.2	0.00154
							491.3	0.00154
							491.4	0.00155
							491.5	0.00156
							491.6	0.00157
							491.7	0.00158
							491.8	0.00159
							491.9	0.0016
							492	0.00161
							492.1	0.00162
							492.2	0.00163
							492.3	0.00164
							492.4	0.00164
							492.5	0.00166
							492.6	0.00167
							492.7	0.00169
							492.8	0.00172
							492.9	0.00174
							493	0.00176
							493.1	0.00177
							493.2	0.00178
							493.3	0.00179
							493.4	0.0018
							493.5	0.00181
							493.6	0.00182
							493.7	0.00183
							493.8	0.00184
							493.9	0.00185
							494	0.00186
							494.1	0.00187
							494.2	0.00189
							494.3	0.00191
							494.4	0.00192
							494.5	0.00193
							494.6	0.00193
							494.7	0.00193
							494.8	0.00193
							494.9	0.00193
							495	0.00192
							495.1	0.00192
							495.2	0.00191
							495.3	0.0019
							495.4	0.00188
							495.5	0.00189
							495.6	0.00189
							495.7	0.00192
							495.8	0.00195
							495.9	0.00198
							496	0.00201
							496.1	0.00202
							496.2	0.00204
							496.3	0.00205
							496.4	0.00206
							496.5	0.00207
							496.6	0.00208
							496.7	0.0021
							496.8	0.00211
							496.9	0.00213
							497	0.00214
							497.1	0.00215
							497.2	0.00216
							497.3	0.00217
							497.4	0.00219
							497.5	0.0022
							497.6	0.00221
							497.7	0.00222
							497.8	0.00222
							497.9	0.00223
							498	0.00223
							498.1	0.00223
							498.2	0.00222
							498.3	0.00222
							498.4	0.00222
							498.5	0.00223
							498.6	0.00223
							498.7	0.00224
							498.8	0.00225
							498.9	0.00226
							499	0.00227
							499.1	0.00227
							499.2	0.00227
							499.3	0.00227
							499.4	0.00227
							499.5	0.00228
							499.6	0.00229
							499.7	0.00231
							499.8	0.00234
							499.9	0.00236
							500	0.00239
							500.1	0.00245
							500.2	0.0025
							500.3	0.00256
							500.4	0.00261
							500.5	0.00263
							500.6	0.00265
							500.7	0.00267
							500.8	0.00269
							500.9	0.0027
							501	0.00272
							501.1	0.00274
							501.2	0.00276
							501.3	0.00279
							501.4	0.00281
							501.5	0.00283
							501.6	0.00285
							501.7	0.00287
							501.8	0.00289
							501.9	0.00291
							502	0.00293
							502.1	0.00295
							502.2	0.00297
							502.3	0.00299
							502.4	0.00301
							502.5	0.00302
							502.6	0.00303
							502.7	0.00302
							502.8	0.00302
							502.9	0.00301
							503	0.003
							503.1	0.003
							503.2	0.003
							503.3	0.003
							503.4	0.003
							503.5	0.00299
							503.6	0.00299
							503.7	0.00298
							503.8	0.00298
							503.9	0.00298
							504	0.00297
							504.1	0.00299
							504.2	0.00301
							504.3	0.00303
							504.4	0.00305
							504.5	0.00305
							504.6	0.00305
							504.7	0.00305
							504.8	0.00304
							504.9	0.00303
							505	0.00302
							505.1	0.00303
							505.2	0.00304
							505.3	0.00307
							505.4	0.00309
							505.5	0.00312
							505.6	0.00314
							505.7	0.00316
							505.8	0.00319
							505.9	0.00321
							506	0.00323
							506.1	0.00324
							506.2	0.00325
							506.3	0.00326
							506.4	0.00327
							506.5	0.00328
							506.6	0.00328
							506.7	0.00328
							506.8	0.00327
							506.9	0.00327
							507	0.00326
							507.1	0.00331
							507.2	0.00336
							507.3	0.00341
							507.4	0.00346
							507.5	0.00348
							507.6	0.00351
							507.7	0.00352
							507.8	0.00354
							507.9	0.00356
							508	0.00357
							508.1	0.0036
							508.2	0.00362
							508.3	0.00364
							508.4	0.00367
							508.5	0.00371
							508.6	0.00374
							508.7	0.0038
							508.8	0.00385
							508.9	0.0039
							509	0.00394
							509.1	0.00396
							509.2	0.00399
							509.3	0.00402
							509.4	0.00404
							509.5	0.00406
							509.6	0.00408
							509.7	0.00407
							509.8	0.00407
							509.9	0.00407
							510	0.00406
							510.1	0.00409
							510.2	0.00412
							510.3	0.00415
							510.4	0.00417
							510.5	0.00418
							510.6	0.00419
							510.7	0.0042
							510.8	0.00421
							510.9	0.00422
							511	0.00422
							511.1	0.00422
							511.2	0.00421
							511.3	0.00421
							511.4	0.00421
							511.5	0.00422
							511.6	0.00422
							511.7	0.00424
							511.8	0.00426
							511.9	0.00427
							512	0.00428
							512.1	0.00429
							512.2	0.0043
							512.3	0.00431
							512.4	0.00432
							512.5	0.00434
							512.6	0.00435
							512.7	0.00438
							512.8	0.0044
							512.9	0.00442
							513	0.00444
							513.1	0.00447
							513.2	0.0045
							513.3	0.00454
							513.4	0.00457
							513.5	0.00459
							513.6	0.00461
							513.7	0.00463
							513.8	0.00465
							513.9	0.00467
							514	0.00469
							514.1	0.00471
							514.2	0.00473
							514.3	0.00475
							514.4	0.00478
							514.5	0.00479
							514.6	0.00479
							514.7	0.00479
							514.8	0.0048
							514.9	0.0048
							515	0.0048
							515.1	0.00479
							515.2	0.00479
							515.3	0.00478
							515.4	0.00477
							515.5	0.00477
							515.6	0.00477
							515.7	0.00479
							515.8	0.00482
							515.9	0.00484
							516	0.00486
							516.1	0.00488
							516.2	0.0049
							516.3	0.00492
							516.4	0.00495
							516.5	0.00497
							516.6	0.00499
							516.7	0.005
							516.8	0.00502
							516.9	0.00504
							517	0.00505
							517.1	0.00509
							517.2	0.00512
							517.3	0.00515
							517.4	0.00518
							517.5	0.00522
							517.6	0.00527
							517.7	0.00532
							517.8	0.00536
							517.9	0.00541
							518	0.00545
							518.1	0.00549
							518.2	0.00553
							518.3	0.00557
							518.4	0.00561
							518.5	0.00565
							518.6	0.00569
							518.7	0.00573
							518.8	0.00577
							518.9	0.00581
							519	0.00586
							519.1	0.0059
							519.2	0.00593
							519.3	0.00597
							519.4	0.00601
							519.5	0.00605
							519.6	0.00609
							519.7	0.00613
							519.8	0.00617
							519.9	0.00621
							520	0.00625
							520.1	0.00626
							520.2	0.00626
							520.3	0.00626
							520.4	0.00627
							520.5	0.00627
							520.6	0.00627
							520.7	0.00626
							520.8	0.00626
							520.9	0.00626
							521	0.00625
							521.1	0.00626
							521.2	0.00626
							521.3	0.00626
							521.4	0.00626
							521.5	0.00626
							521.6	0.00627
							521.7	0.00628
							521.8	0.00628
							521.9	0.00628
							522	0.00629
							522.1	0.00633
							522.2	0.00637
							522.3	0.00642
							522.4	0.00647
							522.5	0.00652
							522.6	0.00656
							522.7	0.0066
							522.8	0.00663
							522.9	0.00667
							523	0.00671
							523.1	0.00677
							523.2	0.00682
							523.3	0.00688
							523.4	0.00694
							523.5	0.007
							523.6	0.00705
							523.7	0.00709
							523.8	0.00714
							523.9	0.00719
							524	0.00723
							524.1	0.00726
							524.2	0.0073
							524.3	0.00734
							524.4	0.00738
							524.5	0.00741
							524.6	0.00745
							524.7	0.00749
							524.8	0.00752
							524.9	0.00756
							525	0.0076
							525.1	0.00763
							525.2	0.00766
							525.3	0.00769
							525.4	0.00773
							525.5	0.00775
							525.6	0.00776
							525.7	0.00777
							525.8	0.00777
							525.9	0.00778
							526	0.00779
							526.1	0.00783
							526.2	0.00787
							526.3	0.00791
							526.4	0.00795
							526.5	0.00797
							526.6	0.00799
							526.7	0.008
							526.8	0.008
							526.9	0.00801
							527	0.00802
							527.1	0.00804
							527.2	0.00805
							527.3	0.00806
							527.4	0.00808
							527.5	0.00811
							527.6	0.00814
							527.7	0.00818
							527.8	0.00821
							527.9	0.00825
							528	0.00828
							528.1	0.00831
							528.2	0.00835
							528.3	0.00839
							528.4	0.00842
							528.5	0.00845
							528.6	0.00848
							528.7	0.0085
							528.8	0.00852
							528.9	0.00854
							529	0.00856
							529.1	0.0086
							529.2	0.00863
							529.3	0.00867
							529.4	0.0087
							529.5	0.00874
							529.6	0.00878
							529.7	0.00882
							529.8	0.00886
							529.9	0.0089
							530	0.00894
							530.1	0.00899
							530.2	0.00905
							530.3	0.0091
							530.4	0.00915
							530.5	0.00918
							530.6	0.00921
							530.7	0.00923
							530.8	0.00925
							530.9	0.00927
							531	0.00929
							531.1	0.00934
							531.2	0.00939
							531.3	0.00945
							531.4	0.00951
							531.5	0.00956
							531.6	0.00961
							531.7	0.00965
							531.8	0.00969
							531.9	0.00973
							532	0.00977
							532.1	0.0098
							532.2	0.00983
							532.3	0.00986
							532.4	0.00989
							532.5	0.00993
							532.6	0.00997
							532.7	0.01002
							532.8	0.01008
							532.9	0.01014
							533	0.0102
							533.1	0.01026
							533.2	0.01032
							533.3	0.01038
							533.4	0.01044
							533.5	0.01048
							533.6	0.01051
							533.7	0.01054
							533.8	0.01057
							533.9	0.0106
							534	0.01063
							534.1	0.01069
							534.2	0.01075
							534.3	0.01082
							534.4	0.01088
							534.5	0.01094
							534.6	0.01099
							534.7	0.01104
							534.8	0.01109
							534.9	0.01114
							535	0.01119
							535.1	0.01125
							535.2	0.01132
							535.3	0.0114
							535.4	0.01147
							535.5	0.01154
							535.6	0.01161
							535.7	0.01167
							535.8	0.01173
							535.9	0.0118
							536	0.01186
							536.1	0.01193
							536.2	0.012
							536.3	0.01207
							536.4	0.01214
							536.5	0.01221
							536.6	0.01228
							536.7	0.01236
							536.8	0.01243
							536.9	0.01251
							537	0.01258
							537.1	0.01264
							537.2	0.01269
							537.3	0.01275
							537.4	0.01281
							537.5	0.01286
							537.6	0.0129
							537.7	0.01294
							537.8	0.01298
							537.9	0.01302
							538	0.01306
							538.1	0.01314
							538.2	0.01321
							538.3	0.0133
							538.4	0.01339
							538.5	0.01347
							538.6	0.01355
							538.7	0.01362
							538.8	0.01369
							538.9	0.01376
							539	0.01384
							539.1	0.01391
							539.2	0.01398
							539.3	0.01405
							539.4	0.01412
							539.5	0.01419
							539.6	0.01427
							539.7	0.01437
							539.8	0.01447
							539.9	0.01457
							540	0.01467
							540.1	0.01478
							540.2	0.01488
							540.3	0.01499
							540.4	0.0151
							540.5	0.01519
							540.6	0.01528
							540.7	0.01537
							540.8	0.01545
							540.9	0.01554
							541	0.01563
							541.1	0.0157
							541.2	0.01577
							541.3	0.01585
							541.4	0.01592
							541.5	0.01598
							541.6	0.01603
							541.7	0.01607
							541.8	0.01612
							541.9	0.01616
							542	0.01621
							542.1	0.01629
							542.2	0.01636
							542.3	0.01645
							542.4	0.01653
							542.5	0.01659
							542.6	0.01665
							542.7	0.01669
							542.8	0.01673
							542.9	0.01677
							543	0.01681
							543.1	0.01684
							543.2	0.01687
							543.3	0.0169
							543.4	0.01693
							543.5	0.01698
							543.6	0.01702
							543.7	0.01708
							543.8	0.01715
							543.9	0.01722
							544	0.01728
							544.1	0.01734
							544.2	0.01739
							544.3	0.01745
							544.4	0.01751
							544.5	0.01757
							544.6	0.01763
							544.7	0.01772
							544.8	0.0178
							544.9	0.01789
							545	0.01797
							545.1	0.01809
							545.2	0.0182
							545.3	0.01832
							545.4	0.01844
							545.5	0.0185
							545.6	0.01856
							545.7	0.01861
							545.8	0.01865
							545.9	0.0187
							546	0.01874
							546.1	0.01884
							546.2	0.01894
							546.3	0.01904
							546.4	0.01915
							546.5	0.01923
							546.6	0.01932
							546.7	0.01939
							546.8	0.01947
							546.9	0.01954
							547	0.01961
							547.1	0.01972
							547.2	0.01983
							547.3	0.01995
							547.4	0.02006
							547.5	0.02016
							547.6	0.02027
							547.7	0.02037
							547.8	0.02046
							547.9	0.02055
							548	0.02063
							548.1	0.0207
							548.2	0.02077
							548.3	0.02084
							548.4	0.02091
							548.5	0.021
							548.6	0.02109
							548.7	0.02121
							548.8	0.02133
							548.9	0.02144
							549	0.02156
							549.1	0.02167
							549.2	0.02178
							549.3	0.02189
							549.4	0.022
							549.5	0.0221
							549.6	0.02219
							549.7	0.02224
							549.8	0.02229
							549.9	0.02235
							550	0.0224
							550.1	0.02244
							550.2	0.02248
							550.3	0.02252
							550.4	0.02255
							550.5	0.02266
							550.6	0.02277
							550.7	0.0229
							550.8	0.02303
							550.9	0.02316
							551	0.02329
							551.1	0.0234
							551.2	0.02351
							551.3	0.02362
							551.4	0.02373
							551.5	0.02379
							551.6	0.02385
							551.7	0.02389
							551.8	0.02392
							551.9	0.02396
							552	0.02399
							552.1	0.02407
							552.2	0.02415
							552.3	0.02424
							552.4	0.02434
							552.5	0.02448
							552.6	0.02462
							552.7	0.0248
							552.8	0.02497
							552.9	0.02513
							553	0.02529
							553.1	0.02539
							553.2	0.02549
							553.3	0.0256
							553.4	0.0257
							553.5	0.02579
							553.6	0.02589
							553.7	0.02598
							553.8	0.02606
							553.9	0.02615
							554	0.02624
							554.1	0.02636
							554.2	0.02648
							554.3	0.02661
							554.4	0.02673
							554.5	0.02686
							554.6	0.02698
							554.7	0.0271
							554.8	0.02722
							554.9	0.02735
							555	0.02747
							555.1	0.02756
							555.2	0.02765
							555.3	0.02773
							555.4	0.02782
							555.5	0.02787
							555.6	0.02792
							555.7	0.02796
							555.8	0.028
							555.9	0.02804
							556	0.02807
							556.1	0.02819
							556.2	0.0283
							556.3	0.02842
							556.4	0.02855
							556.5	0.02865
							556.6	0.02875
							556.7	0.02884
							556.8	0.02892
							556.9	0.02901
							557	0.02909
							557.1	0.02922
							557.2	0.02934
							557.3	0.02948
							557.4	0.02962
							557.5	0.02975
							557.6	0.02988
							557.7	0.03
							557.8	0.03012
							557.9	0.03025
							558	0.03037
							558.1	0.03053
							558.2	0.03068
							558.3	0.03084
							558.4	0.03099
							558.5	0.03114
							558.6	0.03129
							558.7	0.03143
							558.8	0.03156
							558.9	0.0317
							559	0.03183
							559.1	0.03193
							559.2	0.03203
							559.3	0.03213
							559.4	0.03224
							559.5	0.03235
							559.6	0.03246
							559.7	0.03259
							559.8	0.03273
							559.9	0.03286
							560	0.03299
							560.1	0.03314
							560.2	0.03329
							560.3	0.03344
							560.4	0.03359
							560.5	0.03367
							560.6	0.03374
							560.7	0.03379
							560.8	0.03385
							560.9	0.03391
							561	0.03397
							561.1	0.03404
							561.2	0.03411
							561.3	0.03419
							561.4	0.03426
							561.5	0.03438
							561.6	0.03449
							561.7	0.03463
							561.8	0.03476
							561.9	0.0349
							562	0.03503
							562.1	0.03513
							562.2	0.03522
							562.3	0.0353
							562.4	0.03538
							562.5	0.03549
							562.6	0.0356
							562.7	0.03574
							562.8	0.03587
							562.9	0.036
							563	0.03613
							563.1	0.03625
							563.2	0.03637
							563.3	0.03649
							563.4	0.03661
							563.5	0.03678
							563.6	0.03696
							563.7	0.03723
							563.8	0.03749
							563.9	0.03772
							564	0.03795
							564.1	0.03798
							564.2	0.038
							564.3	0.03803
							564.4	0.03805
							564.5	0.03812
							564.6	0.03819
							564.7	0.03841
							564.8	0.03863
							564.9	0.03885
							565	0.03907
							565.1	0.0392
							565.2	0.03933
							565.3	0.03947
							565.4	0.0396
							565.5	0.03975
							565.6	0.03989
							565.7	0.04004
							565.8	0.04018
							565.9	0.04033
							566	0.04048
							566.1	0.04053
							566.2	0.04058
							566.3	0.04062
							566.4	0.04066
							566.5	0.04081
							566.6	0.04096
							566.7	0.04117
							566.8	0.04138
							566.9	0.0416
							567	0.04182
							567.1	0.04201
							567.2	0.04219
							567.3	0.04236
							567.4	0.04253
							567.5	0.04276
							567.6	0.043
							567.7	0.0433
							567.8	0.04359
							567.9	0.04383
							568	0.04406
							568.1	0.04417
							568.2	0.04428
							568.3	0.04439
							568.4	0.0445
							568.5	0.04468
							568.6	0.04486
							568.7	0.04515
							568.8	0.04544
							568.9	0.04571
							569	0.04597
							569.1	0.04607
							569.2	0.04616
							569.3	0.04625
							569.4	0.04635
							569.5	0.0465
							569.6	0.04666
							569.7	0.04699
							569.8	0.04732
							569.9	0.04766
							570	0.04799
							570.1	0.0482
							570.2	0.04841
							570.3	0.04863
							570.4	0.04884
							570.5	0.04905
							570.6	0.04926
							570.7	0.04947
							570.8	0.04969
							570.9	0.0499
							571	0.05012
							571.1	0.05038
							571.2	0.05064
							571.3	0.05091
							571.4	0.05118
							571.5	0.05142
							571.6	0.05166
							571.7	0.05189
							571.8	0.05212
							571.9	0.05235
							572	0.05258
							572.1	0.05276
							572.2	0.05293
							572.3	0.05309
							572.4	0.05324
							572.5	0.05346
							572.6	0.05369
							572.7	0.054
							572.8	0.0543
							572.9	0.05459
							573	0.05487
							573.1	0.05511
							573.2	0.05534
							573.3	0.05557
							573.4	0.05581
							573.5	0.05602
							573.6	0.05623
							573.7	0.0564
							573.8	0.05657
							573.9	0.05674
							574	0.05692
							574.1	0.05714
							574.2	0.05736
							574.3	0.05758
							574.4	0.05781
							574.5	0.05804
							574.6	0.05828
							574.7	0.05853
							574.8	0.05879
							574.9	0.05905
							575	0.05931
							575.1	0.05948
							575.2	0.05965
							575.3	0.05982
							575.4	0.05999
							575.5	0.06017
							575.6	0.06035
							575.7	0.06053
							575.8	0.06072
							575.9	0.06091
							576	0.0611
							576.1	0.06144
							576.2	0.06178
							576.3	0.06214
							576.4	0.0625
							576.5	0.06281
							576.6	0.06311
							576.7	0.06338
							576.8	0.06365
							576.9	0.06392
							577	0.0642
							577.1	0.06459
							577.2	0.06498
							577.3	0.06542
							577.4	0.06585
							577.5	0.06629
							577.6	0.06673
							577.7	0.06717
							577.8	0.06761
							577.9	0.068
							578	0.06839
							578.1	0.06865
							578.2	0.06891
							578.3	0.06918
							578.4	0.06944
							578.5	0.06979
							578.6	0.07014
							578.7	0.07063
							578.8	0.07112
							578.9	0.07158
							579	0.07205
							579.1	0.07232
							579.2	0.07259
							579.3	0.07286
							579.4	0.07313
							579.5	0.07346
							579.6	0.07378
							579.7	0.07426
							579.8	0.07475
							579.9	0.07525
							580	0.07574
							580.1	0.07625
							580.2	0.07676
							580.3	0.07728
							580.4	0.0778
							580.5	0.07826
							580.6	0.07872
							580.7	0.07917
							580.8	0.07963
							580.9	0.08009
							581	0.08055
							581.1	0.08102
							581.2	0.08149
							581.3	0.08196
							581.4	0.08244
							581.5	0.08288
							581.6	0.08331
							581.7	0.08375
							581.8	0.08418
							581.9	0.08461
							582	0.08505
							582.1	0.08549
							582.2	0.08593
							582.3	0.08637
							582.4	0.08682
							582.5	0.08723
							582.6	0.08764
							582.7	0.08804
							582.8	0.08843
							582.9	0.08883
							583	0.08923
							583.1	0.08972
							583.2	0.09022
							583.3	0.09073
							583.4	0.09125
							583.5	0.09169
							583.6	0.09214
							583.7	0.09255
							583.8	0.09295
							583.9	0.09336
							584	0.09377
							584.1	0.0942
							584.2	0.09463
							584.3	0.09506
							584.4	0.0955
							584.5	0.09589
							584.6	0.09629
							584.7	0.09666
							584.8	0.09702
							584.9	0.09738
							585	0.09775
							585.1	0.0983
							585.2	0.09885
							585.3	0.0995
							585.4	0.10015
							585.5	0.10082
							585.6	0.10148
							585.7	0.10215
							585.8	0.10282
							585.9	0.10342
							586	0.10402
							586.1	0.10444
							586.2	0.10486
							586.3	0.10529
							586.4	0.10571
							586.5	0.10628
							586.6	0.10685
							586.7	0.10765
							586.8	0.10844
							586.9	0.10916
							587	0.10987
							587.1	0.11035
							587.2	0.11083
							587.3	0.11131
							587.4	0.11178
							587.5	0.11232
							587.6	0.11285
							587.7	0.11349
							587.8	0.11412
							587.9	0.11473
							588	0.11534
							588.1	0.11577
							588.2	0.11619
							588.3	0.11662
							588.4	0.11705
							588.5	0.11755
							588.6	0.11805
							588.7	0.11877
							588.8	0.11948
							588.9	0.12017
							589	0.12086
							589.1	0.12133
							589.2	0.12179
							589.3	0.12226
							589.4	0.12272
							589.5	0.12324
							589.6	0.12375
							589.7	0.12447
							589.8	0.12518
							589.9	0.1259
							590	0.12662
							590.1	0.12723
							590.2	0.12784
							590.3	0.12845
							590.4	0.12906
							590.5	0.12954
							590.6	0.13003
							590.7	0.13048
							590.8	0.13094
							590.9	0.1314
							591	0.13185
							591.1	0.13242
							591.2	0.13298
							591.3	0.13356
							591.4	0.13414
							591.5	0.13464
							591.6	0.13515
							591.7	0.13561
							591.8	0.13607
							591.9	0.13653
							592	0.137
							592.1	0.13749
							592.2	0.13798
							592.3	0.13849
							592.4	0.13899
							592.5	0.13953
							592.6	0.14007
							592.7	0.14064
							592.8	0.14122
							592.9	0.1418
							593	0.14238
							593.1	0.14296
							593.2	0.14354
							593.3	0.14413
							593.4	0.14471
							593.5	0.14533
							593.6	0.14595
							593.7	0.14664
							593.8	0.14733
							593.9	0.148
							594	0.14867
							594.1	0.14923
							594.2	0.14979
							594.3	0.15035
							594.4	0.15092
							594.5	0.15149
							594.6	0.15206
							594.7	0.15265
							594.8	0.15324
							594.9	0.15384
							595	0.15443
							595.1	0.15487
							595.2	0.1553
							595.3	0.15573
							595.4	0.15616
							595.5	0.1565
							595.6	0.15683
							595.7	0.15715
							595.8	0.15746
							595.9	0.15777
							596	0.15808
							596.1	0.15843
							596.2	0.15879
							596.3	0.15915
							596.4	0.15951
							596.5	0.15978
							596.6	0.16005
							596.7	0.16027
							596.8	0.16049
							596.9	0.1607
							597	0.16092
							597.1	0.16125
							597.2	0.16157
							597.3	0.16192
							597.4	0.16227
							597.5	0.16266
							597.6	0.16305
							597.7	0.16348
							597.8	0.1639
							597.9	0.16427
							598	0.16464
							598.1	0.16489
							598.2	0.16513
							598.3	0.16537
							598.4	0.16562
							598.5	0.16591
							598.6	0.16619
							598.7	0.16653
							598.8	0.16688
							598.9	0.1672
							599	0.16753
							599.1	0.16774
							599.2	0.16794
							599.3	0.16815
							599.4	0.16836
							599.5	0.1686
							599.6	0.16884
							599.7	0.16917
							599.8	0.16949
							599.9	0.16981
							600	0.17014
							600.1	0.17064
							600.2	0.17113
							600.3	0.17162
							600.4	0.17211
							600.5	0.17248
							600.6	0.17285
							600.7	0.17319
							600.8	0.17354
							600.9	0.17389
							601	0.17423
							601.1	0.1746
							601.2	0.17497
							601.3	0.17535
							601.4	0.17572
							601.5	0.17621
							601.6	0.17669
							601.7	0.17721
							601.8	0.17772
							601.9	0.17824
							602	0.17875
							602.1	0.17929
							602.2	0.17983
							602.3	0.18038
							602.4	0.18092
							602.5	0.18127
							602.6	0.18163
							602.7	0.1819
							602.8	0.18216
							602.9	0.18243
							603	0.1827
							603.1	0.18287
							603.2	0.18304
							603.3	0.18318
							603.4	0.18333
							603.5	0.18357
							603.6	0.18381
							603.7	0.1841
							603.8	0.18439
							603.9	0.18468
							604	0.18496
							604.1	0.18495
							604.2	0.18494
							604.3	0.18483
							604.4	0.18472
							604.5	0.18468
							604.6	0.18463
							604.7	0.18463
							604.8	0.18464
							604.9	0.18464
							605	0.18464
							605.1	0.18455
							605.2	0.18446
							605.3	0.18432
							605.4	0.18419
							605.5	0.18421
							605.6	0.18423
							605.7	0.18442
							605.8	0.1846
							605.9	0.18477
							606	0.18493
							606.1	0.18504
							606.2	0.18516
							606.3	0.18528
							606.4	0.1854
							606.5	0.18552
							606.6	0.18564
							606.7	0.18577
							606.8	0.1859
							606.9	0.18603
							607	0.18615
							607.1	0.18626
							607.2	0.18638
							607.3	0.18649
							607.4	0.18661
							607.5	0.18675
							607.6	0.18689
							607.7	0.18708
							607.8	0.18727
							607.9	0.18746
							608	0.18765
							608.1	0.18784
							608.2	0.18803
							608.3	0.18821
							608.4	0.1884
							608.5	0.18857
							608.6	0.18875
							608.7	0.18889
							608.8	0.18903
							608.9	0.18917
							609	0.18931
							609.1	0.18947
							609.2	0.18963
							609.3	0.18979
							609.4	0.18995
							609.5	0.19011
							609.6	0.19027
							609.7	0.19046
							609.8	0.19065
							609.9	0.19084
							610	0.19102
							610.1	0.19128
							610.2	0.19153
							610.3	0.19179
							610.4	0.19205
							610.5	0.19209
							610.6	0.19213
							610.7	0.19213
							610.8	0.19213
							610.9	0.19213
							611	0.19213
							611.1	0.19211
							611.2	0.19209
							611.3	0.19207
							611.4	0.19205
							611.5	0.19217
							611.6	0.19229
							611.7	0.19245
							611.8	0.19261
							611.9	0.19276
							612	0.19292
							612.1	0.19298
							612.2	0.19305
							612.3	0.1931
							612.4	0.19315
							612.5	0.19327
							612.6	0.19339
							612.7	0.19354
							612.8	0.1937
							612.9	0.19386
							613	0.19401
							613.1	0.19436
							613.2	0.1947
							613.3	0.19509
							613.4	0.19549
							613.5	0.19581
							613.6	0.19612
							613.7	0.19639
							613.8	0.19666
							613.9	0.19694
							614	0.19721
							614.1	0.19746
							614.2	0.19771
							614.3	0.19795
							614.4	0.19819
							614.5	0.1985
							614.6	0.19881
							614.7	0.19917
							614.8	0.19953
							614.9	0.19989
							615	0.20026
							615.1	0.20073
							615.2	0.2012
							615.3	0.20172
							615.4	0.20225
							615.5	0.20272
							615.6	0.2032
							615.7	0.20361
							615.8	0.20402
							615.9	0.20442
							616	0.20481
							616.1	0.20516
							616.2	0.2055
							616.3	0.20585
							616.4	0.20619
							616.5	0.20663
							616.6	0.20707
							616.7	0.20766
							616.8	0.20826
							616.9	0.2088
							617	0.20935
							617.1	0.20975
							617.2	0.21015
							617.3	0.21055
							617.4	0.21094
							617.5	0.21135
							617.6	0.21176
							617.7	0.21219
							617.8	0.21262
							617.9	0.21302
							618	0.21342
							618.1	0.21369
							618.2	0.21396
							618.3	0.21423
							618.4	0.21449
							618.5	0.2149
							618.6	0.2153
							618.7	0.2161
							618.8	0.21691
							618.9	0.21767
							619	0.21842
							619.1	0.21876
							619.2	0.2191
							619.3	0.21943
							619.4	0.21977
							619.5	0.22021
							619.6	0.22064
							619.7	0.22148
							619.8	0.22231
							619.9	0.22314
							620	0.22397
							620.1	0.22483
							620.2	0.22569
							620.3	0.22655
							620.4	0.2274
							620.5	0.22824
							620.6	0.22908
							620.7	0.22992
							620.8	0.23075
							620.9	0.23159
							621	0.23242
							621.1	0.23317
							621.2	0.23393
							621.3	0.23468
							621.4	0.23543
							621.5	0.23644
							621.6	0.23746
							621.7	0.23854
							621.8	0.23962
							621.9	0.2407
							622	0.24178
							622.1	0.24313
							622.2	0.24448
							622.3	0.24586
							622.4	0.24724
							622.5	0.24837
							622.6	0.24949
							622.7	0.2505
							622.8	0.25151
							622.9	0.25252
							623	0.25353
							623.1	0.25489
							623.2	0.25625
							623.3	0.2577
							623.4	0.25914
							623.5	0.26041
							623.6	0.26167
							623.7	0.26284
							623.8	0.26401
							623.9	0.26518
							624	0.26635
							624.1	0.26761
							624.2	0.26888
							624.3	0.27018
							624.4	0.27148
							624.5	0.27254
							624.6	0.2736
							624.7	0.27447
							624.8	0.27534
							624.9	0.27621
							625	0.27708
							625.1	0.27827
							625.2	0.27947
							625.3	0.28085
							625.4	0.28223
							625.5	0.28353
							625.6	0.28482
							625.7	0.28602
							625.8	0.28723
							625.9	0.28842
							626	0.28961
							626.1	0.29074
							626.2	0.29188
							626.3	0.29302
							626.4	0.29416
							626.5	0.29543
							626.6	0.2967
							626.7	0.29817
							626.8	0.29963
							626.9	0.30106
							627	0.30248
							627.1	0.30378
							627.2	0.30508
							627.3	0.30638
							627.4	0.30767
							627.5	0.30904
							627.6	0.31041
							627.7	0.31192
							627.8	0.31343
							627.9	0.31494
							628	0.31644
							628.1	0.31792
							628.2	0.3194
							628.3	0.32088
							628.4	0.32236
							628.5	0.32394
							628.6	0.32553
							628.7	0.32743
							628.8	0.32932
							628.9	0.33121
							629	0.33309
							629.1	0.33491
							629.2	0.33672
							629.3	0.33853
							629.4	0.34035
							629.5	0.3423
							629.6	0.34424
							629.7	0.3467
							629.8	0.34916
							629.9	0.35162
							630	0.35408
							630.1	0.35635
							630.2	0.35861
							630.3	0.36088
							630.4	0.36314
							630.5	0.36553
							630.6	0.36792
							630.7	0.37099
							630.8	0.37406
							630.9	0.37713
							631	0.3802
							631.1	0.38252
							631.2	0.38484
							631.3	0.38716
							631.4	0.38949
							631.5	0.39193
							631.6	0.39438
							631.7	0.39753
							631.8	0.40068
							631.9	0.40383
							632	0.40698
							632.1	0.4094
							632.2	0.41182
							632.3	0.41424
							632.4	0.41666
							632.5	0.41924
							632.6	0.42181
							632.7	0.42524
							632.8	0.42867
							632.9	0.43211
							633	0.43554
							633.1	0.43812
							633.2	0.4407
							633.3	0.44327
							633.4	0.44585
							633.5	0.44855
							633.6	0.45124
							633.7	0.4546
							633.8	0.45796
							633.9	0.46132
							634	0.46468
							634.1	0.46725
							634.2	0.46983
							634.3	0.4724
							634.4	0.47497
							634.5	0.47764
							634.6	0.48031
							634.7	0.48353
							634.8	0.48675
							634.9	0.48997
							635	0.49319
							635.1	0.49578
							635.2	0.49837
							635.3	0.50096
							635.4	0.50356
							635.5	0.5062
							635.6	0.50884
							635.7	0.51175
							635.8	0.51466
							635.9	0.51757
							636	0.52047
							636.1	0.52319
							636.2	0.52592
							636.3	0.52865
							636.4	0.53137
							636.5	0.53422
							636.6	0.53707
							636.7	0.54064
							636.8	0.54421
							636.9	0.54778
							637	0.55135
							637.1	0.55423
							637.2	0.55711
							637.3	0.55999
							637.4	0.56287
							637.5	0.56588
							637.6	0.56888
							637.7	0.57259
							637.8	0.57629
							637.9	0.58
							638	0.5837
							638.1	0.58707
							638.2	0.59044
							638.3	0.59381
							638.4	0.59717
							638.5	0.60073
							638.6	0.60429
							638.7	0.60893
							638.8	0.61357
							638.9	0.61821
							639	0.62284
							639.1	0.62608
							639.2	0.62931
							639.3	0.63255
							639.4	0.63578
							639.5	0.6392
							639.6	0.64262
							639.7	0.64706
							639.8	0.65149
							639.9	0.65592
							640	0.66036
							640.1	0.66455
							640.2	0.66874
							640.3	0.67293
							640.4	0.67712
							640.5	0.68059
							640.6	0.68405
							640.7	0.68739
							640.8	0.69072
							640.9	0.69405
							641	0.69739
							641.1	0.70126
							641.2	0.70513
							641.3	0.70903
							641.4	0.71294
							641.5	0.71651
							641.6	0.72008
							641.7	0.72357
							641.8	0.72706
							641.9	0.73055
							642	0.73403
							642.1	0.73818
							642.2	0.74234
							642.3	0.74657
							642.4	0.75079
							642.5	0.75441
							642.6	0.75803
							642.7	0.7614
							642.8	0.76476
							642.9	0.76812
							643	0.77148
							643.1	0.77519
							643.2	0.7789
							643.3	0.78269
							643.4	0.78648
							643.5	0.79001
							643.6	0.79354
							643.7	0.79693
							643.8	0.80032
							643.9	0.80371
							644	0.80709
							644.1	0.81051
							644.2	0.81392
							644.3	0.81734
							644.4	0.82075
							644.5	0.82373
							644.6	0.82672
							644.7	0.82935
							644.8	0.83197
							644.9	0.83459
							645	0.83722
							645.1	0.84076
							645.2	0.8443
							645.3	0.84834
							645.4	0.85238
							645.5	0.85632
							645.6	0.86026
							645.7	0.86411
							645.8	0.86796
							645.9	0.87129
							646	0.87462
							646.1	0.87674
							646.2	0.87885
							646.3	0.88097
							646.4	0.88308
							646.5	0.88584
							646.6	0.88859
							646.7	0.89231
							646.8	0.89603
							646.9	0.89943
							647	0.90282
							647.1	0.90524
							647.2	0.90766
							647.3	0.91009
							647.4	0.91251
							647.5	0.91492
							647.6	0.91734
							647.7	0.91974
							647.8	0.92214
							647.9	0.92448
							648	0.92682
							648.1	0.9288
							648.2	0.93077
							648.3	0.93274
							648.4	0.93471
							648.5	0.937
							648.6	0.9393
							648.7	0.94256
							648.8	0.94582
							648.9	0.94892
							649	0.95202
							649.1	0.95372
							649.2	0.95542
							649.3	0.95713
							649.4	0.95883
							649.5	0.96069
							649.6	0.96256
[truncated: 1,504 more rows]

## Sheet: Figure 3c
Figure 3c
Atto542 fluctuations
Time (min)	Photons
0.005	19.9074
0.01	16.0494
0.015	19.2901
0.02	20.9876
0.025	15.5864
0.03	21.142
0.035	16.6667
0.04	18.9815
0.045	21.142
0.05	20.216
0.055	16.6667
0.06	22.9938
0.065	20.0617
0.07	19.2901
0.075	13.5802
0.08	18.2099
0.085	20.679
0.09	19.4444
0.095	24.0741
0.1	20.216
0.105	17.4383
0.11	16.358
0.115	16.9753
0.12	20.679
0.125	24.3827
0.13	22.2222
0.135	15.7407
0.14	17.284
0.145	15.5864
0.15	18.8272
0.155	17.1296
0.16	16.358
0.165	18.6728
0.17	27.0062
0.175	22.0679
0.18	16.821
0.185	21.2963
0.19	25.7716
0.195	17.284
0.2	20.3704
0.205	16.6667
0.21	25.6173
0.215	17.4383
0.22	31.1728
0.225	27.6235
0.23	20.216
0.235	20.216
0.24	22.0679
0.245	16.6667
0.25	23.1482
0.255	16.9753
0.26	16.6667
0.265	25.3086
0.27	18.3642
0.275	25.463
0.28	23.9198
0.285	15.5864
0.29	23.9198
0.295	18.6728
0.3	18.5185
0.305	18.8272
0.31	23.9198
0.315	20.216
0.32	28.5494
0.325	24.6914
0.33	17.4383
0.335	24.3827
0.34	18.5185
0.345	18.8272
0.35	17.1296
0.355	17.1296
0.36	16.5124
0.365	18.9815
0.37	18.3642
0.375	24.2284
0.38	18.9815
0.385	17.284
0.39	17.9012
0.395	20.8333
0.4	16.6667
0.405	14.6605
0.41	18.0556
0.415	13.5802
0.42	19.2901
0.425	14.6605
0.43	20.9876
0.435	21.6049
0.44	19.7531
0.445	17.7469
0.45	19.1358
0.455	14.9691
0.46	16.0494
0.465	22.5309
0.47	15.7407
0.475	20.216
0.48	16.2037
0.485	20.216
0.49	20.3704
0.495	15.4321
0.5	12.1914
0.505	21.7593
0.51	18.6728
0.515	22.3765
0.52	22.2222
0.525	27.4691
0.53	15.4321
0.535	22.0679
0.54	19.7531
0.545	20.5247
0.55	15.7407
0.555	19.1358
0.56	16.9753
0.565	17.5926
0.57	16.358
0.575	15.1235
0.58	17.4383
0.585	22.9938
0.59	19.2901
0.595	24.3827
0.6	13.7346
0.605	23.1482
0.61	15.2778
0.615	18.6728
0.62	19.9074
0.625	19.9074
0.63	20.9876
0.635	17.9012
0.64	16.358
0.645	21.2963
0.65	23.6111
0.655	15.8951
0.66	21.7593
0.665	13.8889
0.67	23.4568
0.675	19.5988
0.68	16.2037
0.685	14.6605
0.69	20.9876
0.695	17.9012
0.7	20.679
0.705	18.5185
0.71	20.9876
0.715	24.8457
0.72	17.4383
0.725	24.537
0.73	17.4383
0.735	18.8272
0.74	23.6111
0.745	25.1543
0.75	17.5926
0.755	24.3827
0.76	18.6728
0.765	18.9815
0.77	18.3642
0.775	21.142
0.78	19.2901
0.785	22.0679
0.79	17.284
0.795	18.6728
0.8	20.8333
0.805	19.4444
0.81	15.8951
0.815	18.6728
0.82	20.5247
0.825	23.6111
0.83	23.7654
0.835	20.9876
0.84	23.1482
0.845	20.9876
0.85	18.6728
0.855	15.7407
0.86	20.216
0.865	22.8395
0.87	17.9012
0.875	20.3704
0.88	21.9136
0.885	19.5988
0.89	23.6111
0.895	19.9074
0.9	17.7469
0.905	25.9259
0.91	17.7469
0.915	18.2099
0.92	16.9753
0.925	15.1235
0.93	21.2963
0.935	18.0556
0.94	24.6914
0.945	20.3704
0.95	15.8951
0.955	17.5926
0.96	18.3642
0.965	17.7469
0.97	23.9198
0.975	21.4506
0.98	20.9876
0.985	17.284
0.99	21.7593
0.995	14.0432
1	21.2963
1.005	13.8889
1.01	20.9876
1.015	14.9691
1.02	24.2284
1.025	22.9938
1.03	24.537
1.035	23.4568
1.04	16.358
1.045	22.5309
1.05	18.5185
1.055	17.7469
1.06	15.4321
1.065	17.4383
1.07	16.5124
1.075	13.5802
1.08	21.9136
1.085	16.5124
1.09	18.2099
1.095	22.8395
1.1	18.6728
1.105	18.5185
1.11	20.5247
1.115	20.8333
1.12	22.3765
1.125	15.7407
1.13	27.4691
1.135	18.9815
1.14	16.821
1.145	18.0556
1.15	20.8333
1.155	20.216
1.16	16.358
1.165	13.4259
1.17	23.4568
1.175	18.0556
1.18	26.5432
1.185	19.9074
1.19	30.4012
1.195	15.7407
1.2	20.8333
1.205	15.2778
1.21	18.8272
1.215	17.7469
1.22	18.9815
1.225	19.1358
1.23	12.1914
1.235	20.3704
1.24	13.5802
1.245	15.5864
1.25	17.5926
1.255	18.0556
1.26	18.2099
1.265	18.0556
1.27	18.2099
1.275	19.9074
1.28	20.216
1.285	14.0432
1.29	16.5124
1.295	20.216
1.3	17.4383
1.305	21.142
1.31	18.8272
1.315	21.4506
1.32	22.3765
1.325	20.0617
1.33	18.8272
1.335	17.9012
1.34	22.0679
1.345	18.3642
1.35	17.7469
1.355	18.0556
1.36	17.7469
1.365	24.2284
1.37	13.5802
1.375	10.4938
1.38	10.4938
1.385	24.8457
1.39	20.679
1.395	20.216
1.4	18.8272
1.405	16.0494
1.41	13.7346
1.415	22.9938
1.42	25.463
1.425	21.7593
1.43	17.9012
1.435	19.4444
1.44	24.8457
1.445	16.821
1.45	13.4259
1.455	15.5864
1.46	22.8395
1.465	20.3704
1.47	16.358
1.475	17.9012
1.48	11.7284
1.485	22.2222
1.49	15.7407
1.495	21.7593
1.5	19.2901
1.505	13.8889
1.51	18.2099
1.515	24.8457
1.52	14.8148
1.525	22.2222
1.53	19.2901
1.535	16.358
1.54	17.9012
1.545	13.8889
1.55	18.0556
1.555	19.7531
1.56	18.0556
1.565	18.6728
1.57	17.5926
1.575	21.7593
1.58	18.2099
1.585	16.9753
1.59	17.9012
1.595	19.2901
1.6	24.6914
1.605	19.5988
1.61	23.3025
1.615	19.4444
1.62	21.6049
1.625	20.5247
1.63	18.5185
1.635	20.8333
1.64	23.9198
1.645	20.5247
1.65	21.9136
1.655	19.9074
1.66	14.8148
1.665	14.9691
1.67	20.0617
1.675	20.5247
1.68	15.8951
1.685	20.0617
1.69	18.2099
1.695	15.7407
1.7	19.1358
1.705	16.2037
1.71	22.8395
1.715	17.9012
1.72	17.4383
1.725	20.216
1.73	21.6049
1.735	13.2716
1.74	21.2963
1.745	26.2346
1.75	25.1543
1.755	18.9815
1.76	19.4444
1.765	22.5309
1.77	18.6728
1.775	15.7407
1.78	17.7469
1.785	25.1543
1.79	21.6049
1.795	12.037
1.8	16.5124
1.805	17.1296
1.81	17.7469
1.815	20.8333
1.82	19.2901
1.825	20.9876
1.83	20.679
1.835	25.463
1.84	19.4444
1.845	17.5926
1.85	19.7531
1.855	19.4444
1.86	23.4568
1.865	20.5247
1.87	18.8272
1.875	16.5124
1.88	17.5926
1.885	20.216
1.89	22.5309
1.895	17.4383
1.9	16.358
1.905	19.9074
1.91	16.6667
1.915	16.0494
1.92	20.8333
1.925	19.5988
1.93	20.8333
1.935	19.2901
1.94	15.2778
1.945	19.9074
1.95	16.0494
1.955	21.2963
1.96	16.358
1.965	21.142
1.97	17.7469
1.975	19.9074
1.98	24.537
1.985	18.9815
1.99	20.3704
1.995	21.7593
2	30.2469
2.005	19.4444
2.01	17.4383
2.015	23.1482
2.02	17.4383
2.025	21.6049
2.03	15.4321
2.035	18.9815
2.04	19.4444
2.045	20.9876
2.05	26.5432
2.055	20.3704
2.06	18.3642
2.065	26.6975
2.07	29.4753
2.075	19.2901
2.08	12.3457
2.085	20.216
2.09	19.4444
2.095	22.8395
2.1	18.3642
2.105	16.2037
2.11	17.284
2.115	23.1482
2.12	26.8518
2.125	19.5988
2.13	16.358
2.135	16.0494
2.14	19.1358
2.145	19.5988
2.15	17.7469
2.155	17.1296
2.16	23.1482
2.165	17.5926
2.17	21.6049
2.175	15.2778
2.18	26.5432
2.185	25.1543
2.19	20.9876
2.195	18.5185
2.2	26.0802
2.205	21.4506
2.21	30.4012
2.215	21.2963
2.22	25
2.225	21.7593
2.23	14.6605
2.235	22.0679
2.24	20.0617
2.245	21.142
2.25	22.8395
2.255	22.2222
2.26	30.7099
2.265	19.7531
2.27	17.9012
2.275	31.6358
2.28	17.9012
2.285	14.6605
2.29	20.5247
2.295	24.6914
2.3	29.9383
2.305	17.1296
2.31	20.0617
2.315	23.6111
2.32	24.537
2.325	29.9383
2.33	18.6728
2.335	20.216
2.34	15.7407
2.345	17.284
2.35	22.9938
2.355	19.5988
2.36	20.8333
2.365	20.216
2.37	27.3148
2.375	20.5247
2.38	20.0617
2.385	18.8272
2.39	20.5247
2.395	14.0432
2.4	20.679
2.405	17.284
2.41	16.2037
2.415	20.5247
2.42	24.8457
2.425	17.5926
2.43	22.8395
2.435	19.9074
2.44	14.0432
2.445	16.5124
2.45	23.7654
2.455	19.9074
2.46	15.2778
2.465	20.5247
2.47	23.1482
2.475	19.4444
2.48	24.2284
2.485	19.2901
2.49	17.5926
2.495	27.1605
2.5	21.142
2.505	17.9012
2.51	14.3519
2.515	18.3642
2.52	17.284
2.525	21.142
2.53	18.8272
2.535	20.216
2.54	20.8333
2.545	16.9753
2.55	17.9012
2.555	28.3951
2.56	17.7469
2.565	18.6728
2.57	17.5926
2.575	21.6049
2.58	21.4506
2.585	17.284
2.59	18.8272
2.595	26.5432
2.6	21.4506
2.605	20.5247
2.61	19.2901
2.615	26.2346
2.62	17.1296
2.625	17.284
2.63	16.0494
2.635	20.679
2.64	12.963
2.645	21.7593
2.65	16.821
2.655	16.9753
2.66	20.5247
2.665	21.9136
2.67	28.858
2.675	17.1296
2.68	21.142
2.685	13.7346
2.69	17.284
2.695	24.537
2.7	15.8951
2.705	21.9136
2.71	18.5185
2.715	17.284
2.72	16.6667
2.725	14.9691
2.73	17.9012
2.735	15.2778
2.74	20.216
2.745	23.4568
2.75	17.9012
2.755	24.537
2.76	20.679
2.765	19.7531
2.77	21.9136
2.775	23.9198
2.78	18.2099
2.785	18.2099
2.79	19.5988
2.795	23.4568
2.8	14.6605
2.805	25.9259
2.81	19.9074
2.815	19.2901
2.82	21.142
2.825	18.8272
2.83	18.8272
2.835	26.2346
2.84	14.5062
2.845	12.037
2.85	14.9691
2.855	16.5124
2.86	25.1543
2.865	23.1482
2.87	18.0556
2.875	15.5864
2.88	16.9753
2.885	20.679
2.89	13.1173
2.895	18.3642
2.9	21.2963
2.905	22.9938
2.91	16.5124
2.915	20.9876
2.92	17.7469
2.925	20.679
2.93	18.9815
2.935	19.7531
2.94	20.8333
2.945	17.4383
2.95	22.3765
2.955	24.8457
2.96	14.9691
2.965	12.037
2.97	15.4321
2.975	17.5926
2.98	16.821
2.985	17.1296
2.99	18.5185
2.995	19.4444
3	16.821
3.005	16.2037
3.01	16.358
3.015	15.1235
3.02	18.9815
3.025	18.0556
3.03	20.216
3.035	15.7407
3.04	24.6914
3.045	28.3951
3.05	18.3642
3.055	19.5988
3.06	15.1235
3.065	19.5988
3.07	15.7407
3.075	17.5926
3.08	14.5062
3.085	18.9815
3.09	25.7716
3.095	23.1482
3.1	18.9815
3.105	22.2222
3.11	23.7654
3.115	16.358
3.12	17.5926
3.125	16.2037
3.13	19.5988
3.135	14.6605
3.14	20.9876
3.145	16.821
3.15	24.537
3.155	18.6728
3.16	18.2099
3.165	18.2099
3.17	17.4383
3.175	20.679
3.18	19.1358
3.185	15.8951
3.19	24.537
3.195	21.9136
3.2	16.2037
3.205	12.037
3.21	20.679
3.215	22.6852
3.22	17.4383
3.225	12.3457
3.23	20.679
3.235	26.2346
3.24	17.9012
3.245	28.2407
3.25	21.7593
3.255	23.4568
3.26	18.9815
3.265	18.6728
3.27	23.4568
3.275	26.0802
3.28	17.1296
3.285	23.4568
3.29	20.5247
3.295	17.7469
3.3	20.9876
3.305	17.1296
3.31	20.216
3.315	18.8272
3.32	15.1235
3.325	21.2963
3.33	15.7407
3.335	18.5185
3.34	20.0617
3.345	17.5926
3.35	20.3704
3.355	20.8333
3.36	18.3642
3.365	16.9753
3.37	16.6667
3.375	17.5926
3.38	21.142
3.385	23.6111
3.39	21.4506
3.395	24.0741
3.4	20.679
3.405	16.5124
3.41	20.216
3.415	17.1296
3.42	16.0494
3.425	25.7716
3.43	22.3765
3.435	17.5926
3.44	18.2099
3.445	14.0432
3.45	22.0679
3.455	17.284
3.46	18.5185
3.465	28.858
3.47	21.142
3.475	16.821
3.48	16.358
3.485	21.9136
3.49	18.3642
3.495	17.1296
3.5	19.5988
3.505	25.7716
3.51	20.9876
3.515	20.3704
3.52	22.3765
3.525	20.216
3.53	24.0741
3.535	17.4383
3.54	25.9259
3.545	19.1358
3.55	22.3765
3.555	31.7901
3.56	27.7778
3.565	16.2037
3.57	19.5988
3.575	23.3025
3.58	19.2901
3.585	20.8333
3.59	24.0741
3.595	20.5247
3.6	22.6852
3.605	21.142
3.61	19.5988
3.615	23.7654
3.62	18.6728
3.625	28.3951
3.63	19.2901
3.635	24.8457
3.64	20.3704
3.645	24.2284
3.65	21.2963
3.655	22.8395
3.66	21.6049
3.665	19.2901
3.67	21.4506
3.675	15.5864
3.68	23.7654
3.685	21.142
3.69	20.0617
3.695	27.7778
3.7	21.2963
3.705	26.0802
3.71	22.2222
3.715	21.2963
3.72	23.4568
3.725	20.3704
3.73	19.5988
3.735	22.2222
3.74	19.9074
3.745	18.0556
3.75	24.3827
3.755	24.8457
3.76	21.6049
3.765	18.3642
3.77	16.358
3.775	17.7469
3.78	25
3.785	21.142
3.79	17.284
3.795	21.4506
3.8	24.537
3.805	16.821
3.81	20.216
3.815	20.8333
3.82	23.4568
3.825	19.2901
3.83	27.6235
3.835	23.1482
3.84	22.8395
3.845	16.2037
3.85	21.6049
3.855	20.216
3.86	21.4506
3.865	21.142
3.87	20.5247
3.875	22.3765
3.88	17.284
3.885	22.5309
3.89	16.2037
3.895	18.3642
3.9	20.9876
3.905	17.4383
3.91	20.3704
3.915	18.8272
3.92	15.8951
3.925	26.8518
3.93	15.4321
3.935	17.1296
3.94	17.4383
3.945	21.9136
3.95	16.0494
3.955	16.0494
3.96	24.2284
3.965	23.7654
3.97	21.4506
3.975	16.358
3.98	16.5124
3.985	15.8951
3.99	17.9012
3.995	18.8272
4	23.4568
4.005	19.4444
4.01	16.358
4.015	22.9938
4.02	14.3519
4.025	15.8951
4.03	17.5926
4.035	16.9753
4.04	14.3519
4.045	20.5247
4.05	15.5864
4.055	22.2222
4.06	22.5309
4.065	19.2901
4.07	21.2963
4.075	21.2963
4.08	21.2963
4.085	19.1358
4.09	23.6111
4.095	17.5926
4.1	15.2778
4.105	16.9753
4.11	15.7407
4.115	16.5124
4.12	20.216
4.125	21.4506
4.13	15.5864
4.135	26.8518
4.14	21.142
4.145	14.0432
4.15	15.8951
4.155	22.3765
4.16	17.7469
4.165	17.7469
4.17	20.216
4.175	21.7593
4.18	19.5988
4.185	13.5802
4.19	18.8272
4.195	15.7407
4.2	18.5185
4.205	14.1975
4.21	23.7654
4.215	12.3457
4.22	20.8333
4.225	17.284
4.23	23.4568
4.235	14.8148
4.24	16.0494
4.245	20.5247
4.25	25.463
4.255	15.5864
4.26	16.821
4.265	15.7407
4.27	20.5247
4.275	16.0494
4.28	18.8272
4.285	18.8272
4.29	24.8457
4.295	24.3827
4.3	16.9753
4.305	23.1482
4.31	18.8272
4.315	19.7531
4.32	20.216
4.325	21.142
4.33	17.9012
4.335	20.679
4.34	23.7654
4.345	16.821
4.35	18.9815
4.355	17.284
4.36	19.2901
4.365	24.2284
4.37	16.5124
4.375	20.0617
4.38	16.2037
4.385	23.3025
4.39	27.1605
4.395	27.7778
4.4	15.2778
4.405	18.3642
4.41	19.7531
4.415	22.3765
4.42	20.3704
4.425	24.0741
4.43	23.4568
4.435	17.284
4.44	26.8518
4.445	19.1358
4.45	23.4568
4.455	13.8889
4.46	19.4444
4.465	22.0679
4.47	23.6111
4.475	21.142
4.48	17.284
4.485	21.2963
4.49	15.1235
4.495	22.8395
4.5	18.2099
4.505	15.1235
4.51	19.9074
4.515	20.9876
4.52	14.9691
4.525	13.8889
4.53	25.1543
4.535	26.2346
4.54	19.2901
4.545	20.5247
4.55	23.9198
4.555	18.3642
4.56	14.0432
4.565	18.2099
4.57	17.5926
4.575	23.1482
4.58	24.537
4.585	15.4321
4.59	19.7531
4.595	14.3519
4.6	17.4383
4.605	16.358
4.61	22.6852
4.615	19.1358
4.62	21.6049
4.625	17.7469
4.63	20.216
4.635	20.9876
4.64	22.5309
4.645	20.9876
4.65	16.821
4.655	22.5309
4.66	18.9815
4.665	26.3889
4.67	16.9753
4.675	20.9876
4.68	17.1296
4.685	23.9198
4.69	27.0062
4.695	19.2901
4.7	14.1975
4.705	22.6852
4.71	16.358
4.715	21.142
4.72	25.6173
4.725	16.821
4.73	15.8951
4.735	25.3086
4.74	22.5309
4.745	18.6728
4.75	21.4506
4.755	15.7407
4.76	18.5185
4.765	20.3704
4.77	20.5247
4.775	17.1296
4.78	20.216
4.785	14.9691
4.79	20.5247
4.795	27.4691
4.8	15.8951
4.805	22.2222
4.81	20.3704
4.815	24.537
4.82	23.7654
4.825	20.679
4.83	18.5185
4.835	22.3765
4.84	21.9136
4.845	26.3889
4.85	22.6852
4.855	19.4444
4.86	16.821
4.865	20.0617
4.87	25.9259
4.875	17.4383
4.88	17.4383
4.885	22.5309
4.89	15.1235
4.895	22.8395
4.9	22.8395
4.905	17.4383
4.91	16.821
4.915	18.2099
4.92	22.8395
4.925	24.2284
4.93	22.3765
4.935	18.9815
4.94	20.5247
4.945	20.679
4.95	17.1296
4.955	20.679
4.96	14.3519
4.965	27.3148
4.97	15.5864
4.975	19.2901
4.98	16.0494
4.985	18.0556
4.99	14.6605
4.995	19.9074
5	17.5926
5.005	13.1173
5.01	19.2901
5.015	21.7593
5.02	14.9691
5.025	17.5926
5.03	16.2037
5.035	19.7531
5.04	11.5741
5.045	21.9136
5.05	16.358
5.055	19.2901
5.06	17.4383
5.065	26.3889
5.07	16.358
5.075	17.7469
5.08	17.9012
5.085	17.5926
5.09	20.5247
5.095	17.1296
5.1	21.6049
5.105	16.6667
5.11	22.5309
5.115	25.463
5.12	21.9136
5.125	23.1482
5.13	22.6852
5.135	18.6728
5.14	14.6605
5.145	28.0864
5.15	25
5.155	15.1235
5.16	22.3765
5.165	14.6605
5.17	26.8518
5.175	14.5062
5.18	23.9198
5.185	17.284
5.19	16.6667
5.195	22.3765
5.2	21.4506
5.205	21.2963
5.21	19.9074
5.215	14.8148
5.22	16.5124
5.225	27.3148
5.23	26.6975
5.235	18.6728
5.24	27.6235
5.245	18.5185
5.25	18.3642
5.255	14.9691
5.26	21.9136
5.265	15.8951
5.27	15.5864
5.275	22.6852
5.28	18.6728
5.285	17.9012
5.29	16.358
5.295	16.358
5.3	19.9074
5.305	21.9136
5.31	15.7407
5.315	24.6914
5.32	13.5802
5.325	17.1296
5.33	22.9938
5.335	22.9938
5.34	20.679
5.345	16.9753
5.35	16.5124
5.355	16.821
5.36	25.9259
5.365	15.7407
5.37	20.216
5.375	18.8272
5.38	17.7469
5.385	16.9753
5.39	16.6667
5.395	19.9074
5.4	22.6852
5.405	16.2037
5.41	26.2346
5.415	18.6728
5.42	23.7654
5.425	15.4321
5.43	27.1605
5.435	22.0679
5.44	19.4444
5.445	18.5185
5.45	18.3642
5.455	15.1235
5.46	20.8333
5.465	14.9691
5.47	23.9198
5.475	21.142
5.48	17.9012
5.485	17.7469
5.49	20.0617
5.495	16.6667
5.5	21.4506
5.505	12.6543
5.51	21.142
5.515	18.5185
5.52	28.0864
5.525	19.2901
5.53	18.0556
5.535	18.9815
5.54	14.5062
5.545	18.2099
5.55	14.5062
5.555	19.9074
5.56	20.0617
5.565	24.3827
5.57	20.5247
5.575	18.8272
5.58	20.3704
5.585	20.9876
5.59	18.3642
5.595	16.821
5.6	19.1358
5.605	16.6667
5.61	16.9753
5.615	18.9815
5.62	25.3086
5.625	18.2099
5.63	21.142
5.635	18.3642
5.64	14.5062
5.645	26.6975
5.65	28.2407
5.655	20.0617
5.66	25.9259
5.665	26.3889
5.67	19.9074
5.675	26.5432
5.68	22.3765
5.685	23.1482
5.69	18.9815
5.695	22.5309
5.7	15.8951
5.705	21.9136
5.71	24.0741
5.715	24.0741
5.72	22.8395
5.725	27.4691
5.73	26.2346
5.735	17.4383
5.74	17.4383
5.745	14.6605
5.75	19.7531
5.755	17.5926
5.76	18.0556
5.765	17.284
5.77	20.0617
5.775	22.0679
5.78	20.8333
5.785	15.7407
5.79	17.4383
5.795	24.6914
5.8	14.5062
5.805	17.5926
5.81	22.6852
5.815	21.9136
5.82	16.2037
5.825	20.9876
5.83	16.9753
5.835	18.3642
5.84	16.821
5.845	16.358
5.85	18.8272
5.855	17.1296
5.86	20.9876
5.865	18.3642
5.87	22.2222
5.875	15.8951
5.88	20.0617
5.885	15.8951
5.89	15.1235
5.895	22.5309
5.9	25.463
5.905	17.1296
5.91	21.142
5.915	17.1296
5.92	14.8148
5.925	18.0556
5.93	18.5185
5.935	15.8951
5.94	15.8951
5.945	18.5185
5.95	24.3827
5.955	17.5926
5.96	19.2901
5.965	14.3519
5.97	20.5247
5.975	15.2778
5.98	15.5864
5.985	15.5864
5.99	23.4568
5.995	19.4444
6	17.1296
6.005	16.0494
6.01	20.3704
6.015	20.679
6.02	31.7901
6.025	20.8333
6.03	20.679
6.035	20.8333
6.04	20.5247
6.045	18.8272
6.05	11.2654
6.055	19.7531
6.06	19.9074
6.065	18.2099
6.07	20.216
6.075	20.3704
6.08	21.2963
6.085	14.9691
6.09	17.5926
6.095	19.9074
6.1	14.9691
6.105	15.8951
6.11	15.8951
6.115	15.4321
6.12	19.2901
6.125	17.9012
6.13	19.2901
6.135	19.9074
6.14	23.3025
6.145	13.7346
6.15	17.7469
6.155	18.3642
6.16	13.1173
6.165	19.2901
6.17	21.142
6.175	16.821
6.18	23.9198
6.185	22.2222
6.19	15.1235
6.195	17.4383
6.2	13.5802
6.205	30.4012
6.21	19.4444
6.215	13.7346
6.22	18.2099
6.225	19.1358
6.23	16.6667
6.235	22.6852
6.24	17.7469
6.245	19.1358
6.25	24.2284
6.255	19.4444
6.26	23.7654
6.265	18.3642
6.27	19.2901
6.275	23.3025
6.28	19.2901
6.285	20.9876
6.29	21.7593
6.295	19.2901
6.3	19.2901
6.305	19.7531
6.31	18.0556
6.315	21.7593
6.32	15.2778
6.325	22.2222
6.33	15.7407
6.335	18.6728
6.34	21.2963
6.345	16.0494
6.35	22.8395
6.355	18.9815
6.36	21.2963
6.365	13.2716
6.37	23.9198
6.375	22.9938
6.38	24.0741
6.385	17.5926
6.39	17.4383
6.395	17.4383
6.4	15.1235
6.405	15.4321
6.41	13.5802
6.415	19.2901
6.42	17.9012
6.425	18.0556
6.43	21.9136
6.435	20.5247
6.44	17.284
6.445	15.1235
6.45	18.6728
6.455	19.5988
6.46	27.3148
6.465	22.3765
6.47	17.284
6.475	16.2037
6.48	16.5124
6.485	13.4259
6.49	26.5432
6.495	18.6728
6.5	21.142
6.505	21.2963
6.51	16.821
6.515	17.9012
6.52	22.3765
6.525	23.7654
6.53	17.284
6.535	19.5988
6.54	19.7531
6.545	15.4321
6.55	21.2963
6.555	22.8395
6.56	15.4321
6.565	18.0556
6.57	18.0556
6.575	21.142
6.58	22.9938
6.585	18.2099
6.59	20.679
6.595	14.9691
6.6	21.4506
6.605	16.358
6.61	17.284
6.615	19.9074
6.62	14.8148
6.625	21.142
6.63	19.1358
6.635	16.0494
6.64	22.3765
6.645	25
6.65	20.9876
6.655	17.4383
6.66	22.2222
6.665	17.7469
6.67	17.1296
6.675	14.8148
6.68	15.2778
6.685	18.5185
6.69	22.3765
6.695	24.2284
6.7	18.9815
6.705	13.2716
6.71	22.2222
6.715	20.216
6.72	18.2099
6.725	18.6728
6.73	20.5247
6.735	19.7531
6.74	22.2222
6.745	21.6049
6.75	23.3025
6.755	23.9198
6.76	14.8148
6.765	23.6111
6.77	23.6111
6.775	16.5124
6.78	18.0556
6.785	22.8395
6.79	27.6235
6.795	18.6728
6.8	19.9074
6.805	22.5309
6.81	18.6728
6.815	26.5432
6.82	16.821
6.825	21.6049
6.83	23.9198
6.835	24.6914
6.84	17.4383
6.845	19.4444
6.85	14.9691
6.855	16.821
6.86	23.6111
6.865	23.7654
6.87	22.2222
6.875	16.821
6.88	14.6605
6.885	18.0556
6.89	12.1914
6.895	17.5926
6.9	13.5802
6.905	18.2099
6.91	21.142
6.915	18.6728
6.92	17.7469
6.925	25.3086
6.93	19.7531
6.935	13.4259
6.94	22.0679
6.945	23.1482
6.95	19.1358
6.955	20.9876
6.96	18.5185
6.965	20.679
6.97	23.4568
6.975	20.679
6.98	16.9753
6.985	17.284
6.99	17.7469
6.995	18.3642
7	25.1543
7.005	20.679
7.01	21.9136
7.015	22.2222
7.02	17.7469
7.025	19.5988
7.03	17.284
7.035	22.8395
7.04	21.6049
7.045	25.1543
7.05	18.2099
7.055	16.9753
7.06	19.4444
7.065	17.284
7.07	15.4321
7.075	25
7.08	19.4444
7.085	25.1543
7.09	22.5309
7.095	17.1296
7.1	20.216
7.105	23.4568
7.11	12.8086
7.115	18.6728
7.12	22.2222
7.125	20.0617
7.13	14.6605
7.135	21.6049
7.14	17.7469
7.145	21.9136
7.15	18.3642
7.155	21.9136
7.16	20.5247
7.165	26.2346
7.17	18.2099
7.175	22.6852
7.18	18.0556
7.185	22.3765
7.19	14.3519
7.195	17.5926
7.2	18.6728
7.205	18.0556
7.21	20.5247
7.215	20.9876
7.22	26.2346
7.225	23.6111
7.23	19.5988
7.235	25.463
7.24	16.358
7.245	22.3765
7.25	18.0556
7.255	14.1975
7.26	16.2037
7.265	25
7.27	18.3642
7.275	23.3025
7.28	19.4444
7.285	23.7654
7.29	21.4506
7.295	16.0494
7.3	17.4383
7.305	24.3827
7.31	16.5124
7.315	16.358
7.32	19.5988
7.325	18.2099
7.33	20.679
7.335	15.8951
7.34	18.9815
7.345	27.7778
7.35	17.284
7.355	17.284
7.36	25.7716
7.365	20.216
7.37	19.2901
7.375	20.3704
7.38	20.9876
7.385	15.7407
7.39	19.2901
7.395	24.0741
7.4	20.9876
7.405	24.6914
7.41	19.1358
7.415	23.4568
7.42	19.4444
7.425	20.3704
7.43	24.0741
7.435	24.3827
7.44	20.8333
7.445	19.5988
7.45	16.821
7.455	14.6605
7.46	17.4383
7.465	22.2222
7.47	20.679
7.475	23.7654
7.48	17.5926
7.485	21.142
7.49	23.9198
7.495	19.2901
7.5	20.216
7.505	25.1543
7.51	22.2222
7.515	22.9938
7.52	25.9259
7.525	21.142
7.53	23.1482
7.535	16.821
7.54	15.1235
7.545	24.0741
7.55	17.4383
7.555	17.4383
7.56	25.7716
7.565	20.3704
7.57	18.9815
7.575	16.6667
7.58	26.0802
7.585	12.963
7.59	17.7469
7.595	17.4383
7.6	19.4444
7.605	19.7531
7.61	18.3642
7.615	17.1296
7.62	28.0864
7.625	21.142
7.63	19.4444
7.635	20.3704
7.64	21.6049
7.645	19.1358
7.65	20.0617
7.655	19.1358
7.66	21.9136
7.665	14.3519
7.67	22.3765
7.675	15.2778
7.68	24.0741
7.685	18.2099
7.69	22.0679
7.695	20.9876
7.7	20.679
7.705	24.8457
7.71	16.0494
7.715	20.8333
7.72	23.3025
7.725	19.1358
7.73	18.2099
7.735	16.821
7.74	18.5185
7.745	23.9198
7.75	22.0679
7.755	16.2037
7.76	19.4444
7.765	16.2037
7.77	17.284
7.775	16.9753
7.78	14.9691
7.785	17.284
7.79	17.5926
7.795	18.2099
7.8	20.3704
7.805	20.5247
7.81	23.3025
7.815	16.821
7.82	22.5309
7.825	18.0556
7.83	19.9074
7.835	18.6728
7.84	22.9938
7.845	18.9815
7.85	21.2963
7.855	18.0556
7.86	21.7593
7.865	15.8951
7.87	21.6049
7.875	22.2222
7.88	18.5185
7.885	20.9876
7.89	24.6914
7.895	23.4568
7.9	20.0617
7.905	24.3827
7.91	21.9136
7.915	21.2963
7.92	20.9876
7.925	27.6235
7.93	24.537
7.935	19.2901
7.94	22.0679
7.945	22.5309
7.95	18.5185
7.955	24.537
7.96	18.3642
7.965	14.8148
7.97	16.821
7.975	16.0494
7.98	14.8148
7.985	26.8518
7.99	18.2099
7.995	21.4506
8	25.3086
8.005	25
8.01	19.2901
8.015	19.9074
8.02	21.142
8.025	12.8086
8.03	20.0617
8.035	19.4444
8.04	12.5
8.045	20.3704
8.05	16.6667
8.055	22.9938
8.06	24.3827
8.065	18.9815
8.07	19.2901
8.075	23.1482
8.08	26.8518
8.085	19.4444
8.09	15.2778
8.095	17.5926
8.1	20.216
8.105	13.4259
8.11	20.216
8.115	18.3642
8.12	23.6111
8.125	17.284
8.13	15.2778
8.135	19.9074
8.14	23.9198
8.145	22.3765
8.15	23.6111
8.155	13.8889
8.16	21.9136
8.165	17.284
8.17	22.3765
8.175	15.4321
8.18	20.8333
8.185	19.5988
8.19	18.6728
8.195	21.4506
8.2	22.8395
8.205	18.8272
8.21	19.4444
8.215	24.2284
8.22	16.821
8.225	18.3642
8.23	17.9012
8.235	19.5988
8.24	16.821
8.245	17.7469
8.25	16.9753
8.255	22.0679
8.26	17.5926
8.265	20.9876
8.27	21.9136
8.275	21.7593
8.28	22.3765
8.285	19.5988
8.29	18.5185
8.295	16.6667
8.3	18.8272
8.305	17.9012
8.31	25.1543
8.315	23.3025
8.32	18.3642
8.325	18.0556
8.33	20.679
8.335	25.9259
8.34	17.9012
8.345	15.8951
8.35	24.8457
8.355	21.6049
8.36	22.6852
8.365	21.2963
8.37	32.5617
8.375	19.5988
8.38	18.8272
8.385	16.358
8.39	30.8642
8.395	18.9815
8.4	18.5185
8.405	15.2778
8.41	25.463
8.415	27.4691
8.42	16.0494
8.425	18.9815
8.43	27.3148
8.435	16.0494
8.44	19.4444
8.445	20.8333
8.45	19.2901
8.455	18.8272
8.46	28.3951
8.465	19.9074
8.47	16.2037
8.475	16.2037
8.48	19.2901
8.485	25.6173
8.49	15.7407
8.495	15.4321
8.5	22.2222
8.505	18.9815
8.51	21.4506
8.515	18.9815
8.52	16.5124
8.525	21.9136
8.53	19.7531
8.535	12.6543
8.54	17.7469
8.545	20.9876
8.55	22.8395
8.555	19.7531
8.56	16.821
8.565	19.2901
8.57	19.5988
8.575	15.7407
8.58	21.7593
8.585	27.4691
8.59	21.4506
8.595	20.9876
8.6	25
8.605	15.7407
8.61	20.3704
8.615	19.4444
8.62	21.6049
8.625	22.0679
8.63	23.7654
8.635	18.9815
8.64	17.284
8.645	16.6667
8.65	18.3642
8.655	19.2901
8.66	17.284
8.665	18.6728
8.67	21.4506
8.675	19.5988
8.68	20.0617
8.685	26.0802
8.69	21.9136
8.695	24.6914
8.7	17.9012
8.705	22.8395
8.71	15.7407
8.715	14.6605
8.72	18.6728
8.725	21.2963
8.73	25.7716
8.735	15.5864
8.74	22.8395
8.745	25.1543
8.75	25.6173
8.755	19.2901
8.76	23.6111
8.765	16.821
8.77	14.5062
8.775	18.3642
8.78	19.4444
8.785	18.8272
8.79	20.9876
8.795	16.5124
8.8	22.3765
8.805	12.3457
8.81	18.0556
8.815	22.6852
8.82	27.0062
8.825	17.4383
8.83	21.9136
8.835	24.537
8.84	22.2222
8.845	19.5988
8.85	19.9074
8.855	20.679
8.86	22.6852
8.865	18.3642
8.87	17.7469
8.875	20.679
8.88	16.9753
8.885	24.2284
8.89	25
8.895	19.9074
8.9	16.358
8.905	29.4753
8.91	21.142
8.915	29.9383
8.92	18.0556
8.925	20.679
8.93	21.6049
8.935	16.5124
8.94	15.8951
8.945	23.9198
8.95	24.537
8.955	24.6914
8.96	20.216
8.965	18.9815
8.97	18.8272
8.975	23.6111
8.98	15.8951
8.985	20.0617
8.99	20.5247
8.995	17.5926

## Sheet: Figure 3d
Figure 3d
JF646 fluctuations
Time (min)	Photons
0.005	14.9231
0.01	17.5385
0.015	20
0.02	16.7692
0.025	16.9231
0.03	18.3077
0.035	18.1538
0.04	20.4615
0.045	15.2308
0.05	18.3077
0.055	14.9231
0.06	17.8462
0.065	19.8462
0.07	17.8462
0.075	20.7692
0.08	19.6923
0.085	12.6154
0.09	17.5385
0.095	14.1539
0.1	15.0769
0.105	18
0.11	13.8461
0.115	16.7692
0.12	15.5385
0.125	16
0.13	16.6154
0.135	13.3846
0.14	18.4615
0.145	13.6923
0.15	19.8462
0.155	15.3846
0.16	16.4615
0.165	13.5385
0.17	17.3846
0.175	19.2308
0.18	16.1538
0.185	20.4615
0.19	17.5385
0.195	19.6923
0.2	17.5385
0.205	19.3846
0.21	14.6154
0.215	18
0.22	17.0769
0.225	20.9231
0.23	14.1539
0.235	18.9231
0.24	15.6923
0.245	13.6923
0.25	19.5385
0.255	13.6923
0.26	17.3846
0.265	21.2308
0.27	17.8462
0.275	14.7692
0.28	15.2308
0.285	19.6923
0.29	16.3077
0.295	19.3846
0.3	12.6154
0.305	15.3846
0.31	15.8461
0.315	18.3077
0.32	14.1539
0.325	22.1538
0.33	16.3077
0.335	13.8461
0.34	11.8461
0.345	15.5385
0.35	14
0.355	18.9231
0.36	16.4615
0.365	19.2308
0.37	17.5385
0.375	11.5385
0.38	15.5385
0.385	13.5385
0.39	18.4615
0.395	18.9231
0.4	17.3846
0.405	19.2308
0.41	15.3846
0.415	18.7692
0.42	15.0769
0.425	14.7692
0.43	15.8461
0.435	12.7692
0.44	16.3077
0.445	19.0769
0.45	17.6923
0.455	18.7692
0.46	21.8462
0.465	22.1538
0.47	17.5385
0.475	13.2308
0.48	17.2308
0.485	23.5385
0.49	16.6154
0.495	21.6923
0.5	19.5385
0.505	14
0.51	19.3846
0.515	16.3077
0.52	17.0769
0.525	14
0.53	17.6923
0.535	15.5385
0.54	16.9231
0.545	16.9231
0.55	21.8462
0.555	15.8461
0.56	19.5385
0.565	16.7692
0.57	14.7692
0.575	14.3077
0.58	16.7692
0.585	18.1538
0.59	22.3077
0.595	15.8461
0.6	17.5385
0.605	16.1538
0.61	17.3846
0.615	15.5385
0.62	15.2308
0.625	18.6154
0.63	17.2308
0.635	12.7692
0.64	17.8462
0.645	15.5385
0.65	17.8462
0.655	15.6923
0.66	17.5385
0.665	18.6154
0.67	16.3077
0.675	17.0769
0.68	12.4615
0.685	16.6154
0.69	16.4615
0.695	18.6154
0.7	17.5385
0.705	16
0.71	13.0769
0.715	20
0.72	13.6923
0.725	20.9231
0.73	17.5385
0.735	20.7692
0.74	16.6154
0.745	15.8461
0.75	17.8462
0.755	14.4615
0.76	12.7692
0.765	17.5385
0.77	16.9231
0.775	17.3846
0.78	20.4615
0.785	14.6154
0.79	21.8462
0.795	16.4615
0.8	14.4615
0.805	19.3846
0.81	17.2308
0.815	16.4615
0.82	17.5385
0.825	17.2308
0.83	13.8461
0.835	17.6923
0.84	18.7692
0.845	20.3077
0.85	18.3077
0.855	23.8462
0.86	16.6154
0.865	14.6154
0.87	17.2308
0.875	14.4615
0.88	14.1539
0.885	20.3077
0.89	17.8462
0.895	15.2308
0.9	14.3077
0.905	14.6154
0.91	22.9231
0.915	15.8461
0.92	20.1538
0.925	13.6923
0.93	15.6923
0.935	17.0769
0.94	15.2308
0.945	13.6923
0.95	12.9231
0.955	14.4615
0.96	18.7692
0.965	22.6154
0.97	14.1539
0.975	12.6154
0.98	22.3077
0.985	19.6923
0.99	15.8461
0.995	14.7692
1	12.6154
1.005	16.3077
1.01	18.1538
1.015	12.3077
1.02	18
1.025	18.1538
1.03	15.6923
1.035	19.2308
1.04	17.0769
1.045	14
1.05	11.3846
1.055	18.9231
1.06	16.3077
1.065	18.4615
1.07	13.5385
1.075	17.8462
1.08	13.8461
1.085	16.4615
1.09	14.7692
1.095	17.3846
1.1	19.5385
1.105	17.0769
1.11	16
1.115	17.0769
1.12	16.1538
1.125	14.7692
1.13	18.6154
1.135	16.1538
1.14	18.7692
1.145	12.7692
1.15	13.3846
1.155	19.0769
1.16	25.2308
1.165	16.6154
1.17	18.1538
1.175	16
1.18	12
1.185	19.8462
1.19	16.3077
1.195	16.3077
1.2	19.2308
1.205	18.7692
1.21	13.2308
1.215	16
1.22	11.8461
1.225	15.6923
1.23	18
1.235	17.0769
1.24	19.8462
1.245	16.9231
1.25	14.9231
1.255	13.0769
1.26	12.4615
1.265	13.2308
1.27	13.8461
1.275	18.3077
1.28	16.7692
1.285	13.3846
1.29	14.7692
1.295	13.6923
1.3	16
1.305	24.3077
1.31	13.2308
1.315	16.3077
1.32	14.9231
1.325	15.2308
1.33	16.7692
1.335	16.1538
1.34	15.6923
1.345	14.3077
1.35	20.9231
1.355	19.0769
1.36	17.5385
1.365	16.9231
1.37	14.4615
1.375	14
1.38	17.6923
1.385	14.9231
1.39	14.7692
1.395	16.4615
1.4	17.5385
1.405	20.9231
1.41	14.4615
1.415	16.1538
1.42	15.2308
1.425	16.6154
1.43	21.0769
1.435	16.1538
1.44	11.6923
1.445	16.6154
1.45	13.5385
1.455	16
1.46	19.0769
1.465	16.9231
1.47	14.4615
1.475	18.7692
1.48	16.9231
1.485	15.3846
1.49	12.4615
1.495	17.5385
1.5	16.7692
1.505	16.9231
1.51	20.4615
1.515	12.4615
1.52	20
1.525	12.3077
1.53	15.6923
1.535	22.1538
1.54	14.4615
1.545	17.8462
1.55	19.8462
1.555	12.7692
1.56	12.7692
1.565	13.8461
1.57	20.1538
1.575	16.6154
1.58	13.5385
1.585	14.9231
1.59	15.0769
1.595	10.6154
1.6	18.3077
1.605	15.5385
1.61	17.2308
1.615	14.6154
1.62	16.1538
1.625	17.6923
1.63	16.6154
1.635	14.9231
1.64	15.5385
1.645	18
1.65	13.6923
1.655	14
1.66	14.9231
1.665	15.3846
1.67	15.3846
1.675	17.5385
1.68	15.0769
1.685	17.0769
1.69	16.1538
1.695	16.9231
1.7	12
1.705	15.8461
1.71	20.9231
1.715	15.0769
1.72	17.6923
1.725	18.9231
1.73	19.0769
1.735	20.7692
1.74	16.9231
1.745	15.2308
1.75	14.1539
1.755	20.1538
1.76	18.9231
1.765	16.7692
1.77	17.6923
1.775	11.5385
1.78	14.9231
1.785	16.1538
1.79	15.6923
1.795	14.1539
1.8	19.2308
1.805	15.6923
1.81	20.1538
1.815	15.5385
1.82	16
1.825	14.1539
1.83	12.7692
1.835	14.1539
1.84	18
1.845	15.3846
1.85	19.8462
1.855	12.3077
1.86	16.4615
1.865	15.3846
1.87	19.3846
1.875	16
1.88	18.3077
1.885	17.2308
1.89	18.9231
1.895	17.0769
1.9	18.6154
1.905	20
1.91	14.9231
1.915	15.0769
1.92	20
1.925	15.3846
1.93	15.5385
1.935	17.3846
1.94	18.6154
1.945	13.8461
1.95	15.8461
1.955	16.1538
1.96	17.2308
1.965	19.5385
1.97	16.9231
1.975	21.8462
1.98	13.3846
1.985	14.9231
1.99	21.0769
1.995	16.4615
2	16.1538
2.005	17.0769
2.01	18.4615
2.015	15.2308
2.02	14.9231
2.025	19.3846
2.03	11.3846
2.035	13.8461
2.04	13.0769
2.045	14.7692
2.05	21.5385
2.055	13.0769
2.06	14.4615
2.065	13.3846
2.07	16.1538
2.075	17.8462
2.08	20.3077
2.085	18.9231
2.09	17.6923
2.095	15.3846
2.1	19.3846
2.105	16.6154
2.11	15.6923
2.115	16.9231
2.12	22.7692
2.125	15.5385
2.13	18.9231
2.135	17.3846
2.14	16.6154
2.145	19.2308
2.15	14.9231
2.155	18.7692
2.16	20
2.165	12.1539
2.17	11.8461
2.175	14.4615
2.18	13.5385
2.185	17.3846
2.19	16.4615
2.195	15.8461
2.2	16.9231
2.205	20.1538
2.21	16.4615
2.215	17.8462
2.22	20.4615
2.225	15.8461
2.23	16.1538
2.235	20
2.24	13.8461
2.245	13.3846
2.25	14.7692
2.255	15.3846
2.26	18.6154
2.265	15.2308
2.27	14
2.275	13.2308
2.28	13.3846
2.285	17.3846
2.29	16.1538
2.295	17.2308
2.3	22.3077
2.305	15.2308
2.31	20.7692
2.315	20
2.32	18.7692
2.325	14
2.33	15.5385
2.335	14.1539
2.34	14
2.345	19.3846
2.35	19.2308
2.355	14
2.36	17.6923
2.365	13.0769
2.37	16.6154
2.375	17.5385
2.38	18.6154
2.385	13.6923
2.39	20.4615
2.395	14
2.4	15.3846
2.405	15.0769
2.41	17.0769
2.415	16.9231
2.42	17.3846
2.425	13.8461
2.43	18
2.435	13.5385
2.44	23.2308
2.445	13.3846
2.45	16.7692
2.455	16.9231
2.46	15.3846
2.465	20.1538
2.47	18.6154
2.475	16.9231
2.48	16.3077
2.485	21.2308
2.49	18.1538
2.495	14.4615
2.5	15.3846
2.505	17.5385
2.51	22.9231
2.515	18.7692
2.52	14
2.525	18
2.53	16.1538
2.535	14.6154
2.54	23.2308
2.545	18.4615
2.55	15.0769
2.555	18.4615
2.56	14.7692
2.565	12
2.57	18.3077
2.575	19.5385
2.58	15.6923
2.585	18.3077
2.59	16.7692
2.595	14.3077
2.6	20.6154
2.605	18.7692
2.61	15.0769
2.615	15.2308
2.62	12.7692
2.625	16.7692
2.63	16
2.635	18.6154
2.64	15.2308
2.645	21.2308
2.65	17.8462
2.655	20.3077
2.66	14.7692
2.665	12.3077
2.67	17.3846
2.675	16.9231
2.68	18.9231
2.685	16
2.69	25.3846
2.695	14.3077
2.7	20.6154
2.705	15.8461
2.71	14.9231
2.715	16.3077
2.72	16.7692
2.725	9.84615
2.73	15.2308
2.735	12.6154
2.74	15.0769
2.745	16
2.75	15.0769
2.755	24.4615
2.76	18.1538
2.765	15.5385
2.77	14.1539
2.775	12
2.78	15.8461
2.785	20.9231
2.79	13.0769
2.795	13.6923
2.8	20.3077
2.805	16.3077
2.81	16.9231
2.815	17.6923
2.82	17.0769
2.825	23.3846
2.83	12.9231
2.835	12.9231
2.84	13.6923
2.845	17.8462
2.85	15.5385
2.855	16
2.86	16.1538
2.865	13.2308
2.87	18.4615
2.875	14.1539
2.88	16.1538
2.885	23.3846
2.89	14.1539
2.895	11.8461
2.9	18.7692
2.905	12.7692
2.91	17.3846
2.915	10.4615
2.92	16.7692
2.925	16.4615
2.93	22.9231
2.935	16
2.94	13.5385
2.945	21.8462
2.95	14.6154
2.955	15.0769
2.96	20.1538
2.965	18.7692
2.97	14.4615
2.975	16.7692
2.98	10.6154
2.985	17.5385
2.99	16.4615
2.995	16
3	16.6154
3.005	15.5385
3.01	14.7692
3.015	13.6923
3.02	14.6154
3.025	19.5385
3.03	20.3077
3.035	11.8461
3.04	18
3.045	17.5385
3.05	14
3.055	12.6154
3.06	10.4615
3.065	22.7692
3.07	21.3846
3.075	20.1538
3.08	16
3.085	13.8461
3.09	16.1538
3.095	19.8462
3.1	20.4615
3.105	17.2308
3.11	16.1538
3.115	14.4615
3.12	21.0769
3.125	18
3.13	17.3846
3.135	16.9231
3.14	14.7692
3.145	17.6923
3.15	12.7692
3.155	17.2308
3.16	13.6923
3.165	16.3077
3.17	14.9231
3.175	18.6154
3.18	17.3846
3.185	22.1538
3.19	16.9231
3.195	19.6923
3.2	22.4615
3.205	13.3846
3.21	20
3.215	15.2308
3.22	17.3846
3.225	19.5385
3.23	16.3077
3.235	16
3.24	15.6923
3.245	15.0769
3.25	12.9231
3.255	14
3.26	19.5385
3.265	15.8461
3.27	16
3.275	14.6154
3.28	9.38462
3.285	12.3077
3.29	17.3846
3.295	17.0769
3.3	14.1539
3.305	22
3.31	16.7692
3.315	15.6923
3.32	14
3.325	15.5385
3.33	16
3.335	16
3.34	13.6923
3.345	17.5385
3.35	19.3846
3.355	17.5385
3.36	19.5385
3.365	14.7692
3.37	13.3846
3.375	18.6154
3.38	20.7692
3.385	19.2308
3.39	18.6154
3.395	17.8462
3.4	12
3.405	20
3.41	20.3077
3.415	18.6154
3.42	19.0769
3.425	13.3846
3.43	13.2308
3.435	16.3077
3.44	16.4615
3.445	19.2308
3.45	13.8461
3.455	12.6154
3.46	20.1538
3.465	12.6154
3.47	16.4615
3.475	13.8461
3.48	18.3077
3.485	15.2308
3.49	18.7692
3.495	15.3846
3.5	16.1538
3.505	21.3846
3.51	20.1538
3.515	15.2308
3.52	18
3.525	14.1539
3.53	16.7692
3.535	13.8461
3.54	16
3.545	17.5385
3.55	17.6923
3.555	15.6923
3.56	14.1539
3.565	12.3077
3.57	18.3077
3.575	17.0769
3.58	12
3.585	11.3846
3.59	18.7692
3.595	11.8461
3.6	14.6154
3.605	16.4615
3.61	17.6923
3.615	16
3.62	18.9231
3.625	17.2308
3.63	15.0769
3.635	16.4615
3.64	14.1539
3.645	12.7692
3.65	20.3077
3.655	13.8461
3.66	13.8461
3.665	17.0769
3.67	17.2308
3.675	16.4615
3.68	17.0769
3.685	13.3846
3.69	15.6923
3.695	13.8461
3.7	18.1538
3.705	14
3.71	20
3.715	12.9231
3.72	13.3846
3.725	16.6154
3.73	12
3.735	19.6923
3.74	17.6923
3.745	16.9231
3.75	15.3846
3.755	18
3.76	14.9231
3.765	16.4615
3.77	13.0769
3.775	13.5385
3.78	21.2308
3.785	16.9231
3.79	14.3077
3.795	13.2308
3.8	17.5385
3.805	14.1539
3.81	14.7692
3.815	15.5385
3.82	14
3.825	16.6154
3.83	17.8462
3.835	14.4615
3.84	18.4615
3.845	20.9231
3.85	15.5385
3.855	17.0769
3.86	14.3077
3.865	15.0769
3.87	22.7692
3.875	15.2308
3.88	19.3846
3.885	17.8462
3.89	19.8462
3.895	17.2308
3.9	16.4615
3.905	16.9231
3.91	16.6154
3.915	13.2308
3.92	20.3077
3.925	16.4615
3.93	12.9231
3.935	12.9231
3.94	17.2308
3.945	17.3846
3.95	15.3846
3.955	12.6154
3.96	15.2308
3.965	15.8461
3.97	14.7692
3.975	16.9231
3.98	18.6154
3.985	17.5385
3.99	15.8461
3.995	16.7692
4	14.9231
4.005	14.7692
4.01	18.1538
4.015	12.7692
4.02	11.2308
4.025	13.8461
4.03	14.1539
4.035	14.3077
4.04	14.6154
4.045	20
4.05	17.2308
4.055	13.0769
4.06	18.6154
4.065	19.5385
4.07	16.3077
4.075	14.7692
4.08	16.9231
4.085	17.3846
4.09	14.4615
4.095	14.7692
4.1	21.5385
4.105	18
4.11	21.0769
4.115	20
4.12	17.2308
4.125	23.8462
4.13	23.2308
4.135	15.2308
4.14	14.9231
4.145	11.3846
4.15	19.2308
4.155	20.4615
4.16	14.3077
4.165	16.3077
4.17	16.1538
4.175	21.5385
4.18	16.1538
4.185	14.4615
4.19	13.5385
4.195	16.7692
4.2	12.9231
4.205	18.3077
4.21	15.8461
4.215	18.4615
4.22	19.2308
4.225	20.6154
4.23	14
4.235	14.7692
4.24	16.1538
4.245	13.5385
4.25	15.5385
4.255	14.6154
4.26	13.8461
4.265	10.7692
4.27	12.3077
4.275	12.7692
4.28	16.1538
4.285	14.7692
4.29	16.6154
4.295	15.2308
4.3	20.1538
4.305	13.6923
4.31	17.8462
4.315	17.5385
4.32	17.2308
4.325	14.9231
4.33	14.3077
4.335	18.3077
4.34	12.9231
4.345	16.3077
4.35	15.2308
4.355	16.6154
4.36	15.5385
4.365	24.4615
4.37	17.3846
4.375	16.3077
4.38	14.1539
4.385	17.8462
4.39	13.3846
4.395	13.3846
4.4	18.7692
4.405	17.3846
4.41	16.4615
4.415	19.8462
4.42	12
4.425	12.6154
4.43	15.8461
4.435	13.3846
4.44	16.4615
4.445	19.5385
4.45	15.5385
4.455	12.9231
4.46	16.4615
4.465	14.1539
4.47	19.2308
4.475	13.8461
4.48	20.3077
4.485	12.4615
4.49	15.8461
4.495	12.4615
4.5	18.1538
4.505	19.8462
4.51	16.3077
4.515	16.4615
4.52	18.4615
4.525	14.7692
4.53	15.2308
4.535	18.7692
4.54	20.3077
4.545	15.2308
4.55	11.0769
4.555	18.3077
4.56	20
4.565	14.9231
4.57	15.5385
4.575	23.3846
4.58	13.3846
4.585	17.5385
4.59	13.8461
4.595	11.2308
4.6	16.7692
4.605	12.9231
4.61	13.3846
4.615	18
4.62	16.6154
4.625	18.4615
4.63	13.8461
4.635	14.6154
4.64	16.4615
4.645	15.6923
4.65	11.2308
4.655	20.3077
4.66	15.0769
4.665	12.4615
4.67	22.1538
4.675	22
4.68	16.6154
4.685	16.4615
4.69	18.6154
4.695	18.4615
4.7	19.8462
4.705	18.9231
4.71	15.2308
4.715	17.5385
4.72	16.7692
4.725	15.2308
4.73	14.6154
4.735	14.4615
4.74	15.3846
4.745	14.6154
4.75	15.8461
4.755	18
4.76	16
4.765	11.5385
4.77	24.1538
4.775	16.9231
4.78	12
4.785	18.9231
4.79	17.5385
4.795	13.0769
4.8	18.9231
4.805	20.9231
4.81	21.0769
4.815	14.4615
4.82	17.2308
4.825	19.2308
4.83	17.3846
4.835	20.4615
4.84	18.4615
4.845	17.3846
4.85	16.1538
4.855	19.6923
4.86	13.8461
4.865	16.4615
4.87	14.6154
4.875	16.7692
4.88	20.3077
4.885	18.9231
4.89	14.9231
4.895	15.5385
4.9	13.8461
4.905	16.9231
4.91	20
4.915	15.2308
4.92	14.9231
4.925	19.3846
4.93	18.6154
4.935	18.6154
4.94	12.3077
4.945	13.6923
4.95	19.8462
4.955	15.0769
4.96	17.5385
4.965	15.6923
4.97	15.6923
4.975	13.0769
4.98	15.0769
4.985	12.7692
4.99	18.3077
4.995	14.1539
5	17.8462
5.005	19.0769
5.01	9.53846
5.015	19.3846
5.02	17.5385
5.025	15.5385
5.03	21.0769
5.035	16
5.04	20.4615
5.045	14.1539
5.05	13.8461
5.055	15.8461
5.06	16.1538
5.065	17.6923
5.07	16.7692
5.075	15.0769
5.08	12.7692
5.085	19.0769
5.09	14.9231
5.095	19.5385
5.1	13.8461
5.105	13.8461
5.11	19.2308
5.115	16.3077
5.12	14.7692
5.125	16.9231
5.13	16.6154
5.135	17.3846
5.14	19.6923
5.145	12.4615
5.15	16.7692
5.155	18.7692
5.16	13.5385
5.165	21.2308
5.17	15.6923
5.175	17.8462
5.18	12.4615
5.185	15.0769
5.19	17.0769
5.195	15.3846
5.2	15.3846
5.205	13.6923
5.21	11.3846
5.215	13.3846
5.22	14.9231
5.225	14.3077
5.23	11.3846
5.235	16
5.24	19.0769
5.245	18
5.25	11.3846
5.255	15.8461
5.26	16.3077
5.265	15.8461
5.27	10.7692
5.275	16.4615
5.28	14.1539
5.285	16.9231
5.29	18.4615
5.295	16.7692
5.3	13.2308
5.305	16.4615
5.31	15.0769
5.315	16.6154
5.32	11.3846
5.325	13.3846
5.33	20
5.335	14
5.34	15.3846
5.345	18
5.35	14.6154
5.355	12.7692
5.36	14.7692
5.365	14.1539
5.37	12
5.375	20.1538
5.38	16.7692
5.385	13.5385
5.39	21.5385
5.395	14
5.4	12.3077
5.405	19.2308
5.41	15.0769
5.415	15.3846
5.42	16.3077
5.425	13.8461
5.43	12.4615
5.435	15.8461
5.44	17.2308
5.445	9.23077
5.45	16.4615
5.455	10.1539
5.46	18.6154
5.465	13.6923
5.47	17.6923
5.475	22.9231
5.48	12.9231
5.485	16.6154
5.49	14.3077
5.495	15.5385
5.5	13.5385
5.505	20.1538
5.51	15.8461
5.515	21.3846
5.52	21.2308
5.525	13.5385
5.53	24.4615
5.535	16.7692
5.54	13.8461
5.545	17.3846
5.55	16.9231
5.555	16.7692
5.56	14.9231
5.565	13.2308
5.57	18.4615
5.575	17.0769
5.58	15.3846
5.585	19.6923
5.59	15.3846
5.595	17.8462
5.6	17.8462
5.605	20.7692
5.61	20.9231
5.615	13.0769
5.62	17.2308
5.625	13.3846
5.63	14.4615
5.635	15.3846
5.64	14.7692
5.645	17.0769
5.65	14.7692
5.655	14.4615
5.66	14.1539
5.665	12.1539
5.67	17.3846
5.675	15.6923
5.68	15.5385
5.685	16.9231
5.69	14.9231
5.695	11.2308
5.7	10.6154
5.705	16.3077
5.71	16.7692
5.715	18.7692
5.72	15.0769
5.725	18.3077
5.73	22.7692
5.735	19.2308
5.74	17.3846
5.745	17.6923
5.75	15.8461
5.755	14.3077
5.76	15.5385
5.765	15.5385
5.77	15.8461
5.775	13.8461
5.78	9.38462
5.785	13.3846
5.79	15.3846
5.795	10.3077
5.8	14.6154
5.805	13.0769
5.81	10.4615
5.815	13.2308
5.82	21.5385
5.825	19.5385
5.83	14.4615
5.835	14
5.84	12.6154
5.845	16
5.85	9.53846
5.855	21.5385
5.86	8.30769
5.865	16.7692
5.87	10.6154
5.875	10.6154
5.88	14
5.885	13.2308
5.89	13.8461
5.895	10.9231
5.9	20.4615
5.905	11.3846
5.91	15.2308
5.915	18.1538
5.92	16
5.925	15.3846
5.93	16
5.935	14.4615
5.94	17.5385
5.945	17.2308
5.95	19.6923
5.955	11.5385
5.96	17.3846
5.965	13.2308
5.97	14.1539
5.975	14.4615
5.98	16
5.985	19.5385
5.99	14.6154
5.995	13.5385
6	15.8461
6.005	16
6.01	14.3077
6.015	18.1538
6.02	16.9231
6.025	11.2308
6.03	17.3846
6.035	14.4615
6.04	15.6923
6.045	13.5385
6.05	18.3077
6.055	19.2308
6.06	14.9231
6.065	15.2308
6.07	20
6.075	18
6.08	17.2308
6.085	19.2308
6.09	14.9231
6.095	14.9231
6.1	16.4615
6.105	16.1538
6.11	15.6923
6.115	13.6923
6.12	16
6.125	13.6923
6.13	15.8461
6.135	10.9231
6.14	15.3846
6.145	15.0769
6.15	19.0769
6.155	17.0769
6.16	15.6923
6.165	14.3077
6.17	19.3846
6.175	15.8461
6.18	16.3077
6.185	15.8461
6.19	17.3846
6.195	17.3846
6.2	15.0769
6.205	14
6.21	19.6923
6.215	17.6923
6.22	19.3846
6.225	12.7692
6.23	15.2308
6.235	18.9231
6.24	12.6154
6.245	22
6.25	16.7692
6.255	15.6923
6.26	18.6154
6.265	15.0769
6.27	21.3846
6.275	14.1539
6.28	14.6154
6.285	23.6923
6.29	14.3077
6.295	15.6923
6.3	20
6.305	19.8462
6.31	16.6154
6.315	14.3077
6.32	14.9231
6.325	18.4615
6.33	16.6154
6.335	14.9231
6.34	15.0769
6.345	14
6.35	15.0769
6.355	12.4615
6.36	17.2308
6.365	15.2308
6.37	20.1538
6.375	18.3077
6.38	14.4615
6.385	11.5385
6.39	21.0769
6.395	15.3846
6.4	21.8462
6.405	12.4615
6.41	16.4615
6.415	12.7692
6.42	16.7692
6.425	22
6.43	16.3077
6.435	13.5385
6.44	14.6154
6.445	14.9231
6.45	16.7692
6.455	16.1538
6.46	18.1538
6.465	12.1539
6.47	20.4615
6.475	15.3846
6.48	18.3077
6.485	16.9231
6.49	18.9231
6.495	18.3077
6.5	16.4615
6.505	13.0769
6.51	16.9231
6.515	17.3846
6.52	19.2308
6.525	17.0769
6.53	14.1539
6.535	19.2308
6.54	13.6923
6.545	15.2308
6.55	17.8462
6.555	14.9231
6.56	10.7692
6.565	15.3846
6.57	14.1539
6.575	12.9231
6.58	14.9231
6.585	13.3846
6.59	14.1539
6.595	16.4615
6.6	16.9231
6.605	19.0769
6.61	13.6923
6.615	16.6154
6.62	13.2308
6.625	14.6154
6.63	15.6923
6.635	13.8461
6.64	14.1539
6.645	19.6923
6.65	14.9231
6.655	16.7692
6.66	15.6923
6.665	15.2308
6.67	15.3846
6.675	13.6923
6.68	17.3846
6.685	13.3846
6.69	20.4615
6.695	15.2308
6.7	12.6154
6.705	16.9231
6.71	21.2308
6.715	18.9231
6.72	19.3846
6.725	14
6.73	12.4615
6.735	16.6154
6.74	16
6.745	16.4615
6.75	14
6.755	14.6154
6.76	20.9231
6.765	18.6154
6.77	16.6154
6.775	23.6923
6.78	18.3077
6.785	19.8462
6.79	19.5385
6.795	13.6923
6.8	18.1538
6.805	18.6154
6.81	21.0769
6.815	17.0769
6.82	18.1538
6.825	10.6154
6.83	13.8461
6.835	16.9231
6.84	18.1538
6.845	16.6154
6.85	19.3846
6.855	17.6923
6.86	16.1538
6.865	11.2308
6.87	16.9231
6.875	16.1538
6.88	13.5385
6.885	22.1538
6.89	18.1538
6.895	11.2308
6.9	12.1539
6.905	13.3846
6.91	15.8461
6.915	17.3846
6.92	14.1539
6.925	15.0769
6.93	16.9231
6.935	11.6923
6.94	18.4615
6.945	14.6154
6.95	11.6923
6.955	12.1539
6.96	13.8461
6.965	14.1539
6.97	17.6923
6.975	14.9231
6.98	16.1538
6.985	15.8461
6.99	13.6923
6.995	12.3077
7	14.1539
7.005	16.1538
7.01	17.0769
7.015	18.4615
7.02	16.1538
7.025	16
7.03	12.3077
7.035	13.8461
7.04	19.3846
7.045	16.1538
7.05	16.1538
7.055	16
7.06	17.0769
7.065	16.9231
7.07	14
7.075	17.3846
7.08	16.6154
7.085	16.4615
7.09	12.1539
7.095	15.6923
7.1	15.8461
7.105	17.8462
7.11	15.5385
7.115	16.4615
7.12	16
7.125	12.6154
7.13	17.0769
7.135	15.2308
7.14	12
7.145	11.8461
7.15	14.1539
7.155	19.5385
7.16	19.8462
7.165	14.3077
7.17	10
7.175	12.1539
7.18	20.7692
7.185	16.6154
7.19	19.3846
7.195	13.2308
7.2	14.4615
7.205	15.5385
7.21	20
7.215	14.3077
7.22	19.8462
7.225	22.7692
7.23	12.4615
7.235	17.5385
7.24	17.3846
7.245	14.3077
7.25	16.1538
7.255	15.6923
7.26	15.2308
7.265	17.5385
7.27	16.4615
7.275	16
7.28	14.7692
7.285	17.5385
7.29	17.6923
7.295	17.3846
7.3	16
7.305	18.1538
7.31	15.3846
7.315	17.0769
7.32	17.0769
7.325	19.8462
7.33	19.6923
7.335	13.2308
7.34	15.6923
7.345	14.1539
7.35	18.4615
7.355	16.7692
7.36	15.0769
7.365	20.7692
7.37	13.3846
7.375	14.6154
7.38	10.7692
7.385	18.7692
7.39	12.1539
7.395	14
7.4	14
7.405	16
7.41	20
7.415	13.2308
7.42	16.3077
7.425	13.8461
7.43	10
7.435	12.3077
7.44	14.6154
7.445	12.6154
7.45	13.2308
7.455	17.2308
7.46	19.6923
7.465	16.1538
7.47	18.1538
7.475	18.7692
7.48	14.3077
7.485	15.3846
7.49	16.4615
7.495	16.3077
7.5	16.4615
7.505	11.6923
7.51	18.3077
7.515	9.38462
7.52	19.3846
7.525	15.0769
7.53	18.9231
7.535	17.8462
7.54	16
7.545	15.2308
7.55	14.7692
7.555	18.1538
7.56	19.5385
7.565	20
7.57	15.8461
7.575	16.7692
7.58	14.6154
7.585	16.7692
7.59	15.0769
7.595	8.76923
7.6	12.3077
7.605	15.5385
7.61	15.8461
7.615	17.3846
7.62	19.6923
7.625	15.8461
7.63	13.8461
7.635	16.3077
7.64	18
7.645	16.4615
7.65	10.9231
7.655	14.3077
7.66	19.3846
7.665	14
7.67	12.9231
7.675	15.3846
7.68	15.5385
7.685	12
7.69	14
7.695	14.4615
7.7	19.5385
7.705	14.7692
7.71	13.6923
7.715	17.6923
7.72	13.6923
7.725	13.8461
7.73	13.6923
7.735	13.5385
7.74	15.5385
7.745	19.8462
7.75	18.9231
7.755	14.7692
7.76	15.2308
7.765	13.6923
7.77	11.8461
7.775	20.4615
7.78	13.0769
7.785	13.5385
7.79	16.1538
7.795	13.3846
7.8	13.6923
7.805	14.1539
7.81	13.8461
7.815	10.7692
7.82	14.9231
7.825	12.6154
7.83	12.4615
7.835	14.1539
7.84	15.8461
7.845	15.5385
7.85	12.6154
7.855	13.8461
7.86	11.8461
7.865	11.5385
7.87	19.2308
7.875	15.3846
7.88	12.7692
7.885	13.3846
7.89	13.2308
7.895	13.3846
7.9	15.5385
7.905	19.2308
7.91	15.5385
7.915	15.6923
7.92	11.5385
7.925	13.6923
7.93	22.9231
7.935	14.6154
7.94	17.0769
7.945	17.0769
7.95	13.5385
7.955	12.9231
7.96	14.1539
7.965	19.8462
7.97	13.2308
7.975	17.5385
7.98	19.5385
7.985	17.5385
7.99	15.2308
7.995	13.8461
8	10
8.005	13.0769
8.01	14.9231
8.015	15.0769
8.02	17.6923
8.025	18.6154
8.03	18.6154
8.035	19.6923
8.04	18
8.045	13.0769
8.05	14.3077
8.055	20.1538
8.06	15.5385
8.065	12.9231
8.07	14.9231
8.075	14.6154
8.08	18.7692
8.085	12.4615
8.09	17.0769
8.095	16.3077
8.1	17.3846
8.105	14.4615
8.11	12.3077
8.115	14.7692
8.12	14
8.125	14.4615
8.13	11.5385
8.135	15.0769
8.14	17.8462
8.145	13.3846
8.15	19.2308
8.155	12.4615
8.16	17.3846
8.165	17.6923
8.17	19.6923
8.175	12.7692
8.18	15.2308
8.185	11.3846
8.19	13.5385
8.195	18
8.2	20.7692
8.205	16.6154
8.21	13.8461
8.215	20.3077
8.22	16.9231
8.225	15.5385
8.23	21.3846
8.235	13.5385
8.24	14
8.245	18.1538
8.25	13.0769
8.255	14.1539
8.26	12.9231
8.265	21.3846
8.27	14.3077
8.275	15.3846
8.28	12.9231
8.285	15.5385
8.29	13.8461
8.295	18.3077
8.3	9.84615
8.305	9.07692
8.31	15.8461
8.315	18.3077
8.32	11.5385
8.325	14.3077
8.33	16.9231
8.335	12.7692
8.34	20
8.345	16.3077
8.35	12.6154
8.355	14.6154
8.36	14.3077
8.365	12
8.37	10.9231
8.375	17.2308
8.38	14.3077
8.385	20
8.39	15.3846
8.395	16
8.4	14.4615
8.405	16.4615
8.41	14.3077
8.415	13.6923
8.42	15.0769
8.425	9.07692
8.43	13.2308
8.435	17.2308
8.44	24
8.445	16.1538
8.45	14.9231
8.455	21.0769
8.46	13.6923
8.465	12.4615
8.47	18
8.475	11.5385
8.48	17.0769
8.485	14.1539
8.49	14.9231
8.495	15.2308
8.5	13.3846
8.505	18.1538
8.51	14
8.515	16.9231
8.52	13.6923
8.525	12.6154
8.53	12.3077
8.535	14.4615
8.54	14.6154
8.545	19.6923
8.55	12.4615
8.555	13.5385
8.56	14.6154
8.565	10.7692
8.57	19.5385
8.575	11.6923
8.58	7.84615
8.585	13.5385
8.59	12.1539
8.595	10.4615
8.6	13.2308
8.605	18.4615
8.61	12.1539
8.615	12.4615
8.62	13.8461
8.625	16
8.63	13.3846
8.635	12.9231
8.64	10.4615
8.645	10.3077
8.65	13.2308
8.655	13.6923
8.66	10
8.665	15.8461
8.67	14
8.675	11.2308
8.68	18.7692
8.685	16.1538
8.69	15.2308
8.695	16.1538
8.7	11.2308
8.705	15.0769
8.71	19.0769
8.715	13.3846
8.72	13.6923
8.725	12.9231
8.73	13.5385
8.735	14.4615
8.74	16.6154
8.745	11.6923
8.75	18.1538
8.755	18
8.76	11.3846
8.765	14.6154
8.77	16.1538
8.775	12.1539
8.78	15.6923
8.785	19.6923
8.79	14.4615
8.795	13.8461
8.8	14.4615
8.805	16
8.81	18.1538
8.815	14
8.82	15.8461
8.825	16.1538
8.83	17.2308
8.835	16.4615
8.84	12.9231
8.845	16.4615
8.85	14.6154
8.855	21.2308
8.86	16.3077
8.865	15.6923
8.87	13.3846
8.875	18
8.88	18.4615
8.885	19.5385
8.89	12.7692
8.895	17.0769
8.9	13.6923
8.905	15.0769
8.91	19.8462
8.915	17.2308
8.92	16.9231
8.925	18.7692
8.93	10.6154
8.935	18
8.94	15.8461
8.945	12.3077
8.95	13.3846
8.955	17.6923
8.96	20.6154
8.965	17.2308
8.97	13.3846
8.975	21.5385
8.98	10.9231
8.985	14.9231
8.99	15.3846
8.995	21.3846

## Sheet: Figure 3e
Figure 3e
E192C-N298W-Atto542 (+AMP-PNP)
Time (min)	Rel. fluorescence (a.u.)
-10	0.99908
-9.98333	0.99706
-9.96667	0.9977
-9.95	0.99852
-9.93333	0.99899
-9.91667	0.9994
-9.9	0.99931
-9.88333	0.99857
-9.86667	0.99763
-9.85	0.99927
-9.83333	1.00087
-9.81667	1.00065
-9.8	0.99908
-9.78333	0.9982
-9.76667	1.00053
-9.75	0.99825
-9.73333	1.00005
-9.71667	0.99881
-9.7	0.99812
-9.68333	1.00112
-9.66667	0.99868
-9.65	0.99957
-9.63333	1.00047
-9.61667	0.99904
-9.6	0.99848
-9.58333	0.9996
-9.56667	1.00069
-9.55	1.00153
-9.53333	0.99961
-9.51667	1.00061
-9.5	0.9999
-9.48333	1.00118
-9.46667	1.00063
-9.45	1.00209
-9.43333	1.00119
-9.41667	0.9986
-9.4	1.00058
-9.38333	1.00036
-9.36667	0.99943
-9.35	0.99867
-9.33333	1.00056
-9.31667	0.99878
-9.3	1.00074
-9.28333	1.00154
-9.26667	1.00042
-9.25	1.00048
-9.23333	1.00024
-9.21667	1.00005
-9.2	1.00087
-9.18333	1.00075
-9.16667	1.00142
-9.15	0.99867
-9.13333	1.00009
-9.11667	1.00072
-9.1	0.99984
-9.08333	0.99947
-9.06667	0.99899
-9.05	1.00076
-9.03333	1.00092
-9.01667	0.99805
-9	1.00019
-8.98333	0.99976
-8.96667	1.00142
-8.95	1.0014
-8.93333	0.99941
-8.91667	1.00065
-8.9	1.00083
-8.88333	1.00074
-8.86667	1.00012
-8.85	1.00054
-8.83333	0.9998
-8.81667	0.99861
-8.8	1.00035
-8.78333	1.00047
-8.76667	1.00047
-8.75	0.99989
-8.73333	1.00005
-8.71667	0.99934
-8.7	1.00027
-8.68333	0.99991
-8.66667	1.00071
-8.65	1.00141
-8.63333	1.00159
-8.61667	1.00029
-8.6	1.00006
-8.58333	1.00167
-8.56667	0.99985
-8.55	0.99864
-8.53333	0.99941
-8.51667	1.00243
-8.5	1.00067
-8.48333	1.00151
-8.46667	1.00014
-8.45	1.00054
-8.43333	1.001
-8.41667	1.0006
-8.4	1.00042
-8.38333	0.99998
-8.36667	0.99989
-8.35	1.00061
-8.33333	1.002
-8.31667	0.99958
-8.3	1.00152
-8.28333	1.00082
-8.26667	1.0008
-8.25	1.00071
-8.23333	1.0014
-8.21667	0.99903
-8.2	1.0001
-8.18333	1.00022
-8.16667	1.00005
-8.15	1.00051
-8.13333	1.0006
-8.11667	1.00038
-8.1	1.00032
-8.08333	1.00099
-8.06667	1.00088
-8.05	1.00101
-8.03333	1.00079
-8.01667	1.00065
-8	1.00081
-7.98333	0.99871
-7.96667	0.99753
-7.95	0.9998
-7.93333	1.00044
-7.91667	1.00071
-7.9	0.99996
-7.88333	0.99884
-7.86667	0.99969
-7.85	1.00071
-7.83333	1.00076
-7.81667	1.00093
-7.8	0.99975
-7.78333	0.99915
-7.76667	1.00027
-7.75	1.0003
-7.73333	1.00161
-7.71667	1.00119
-7.7	1.00134
-7.68333	1.00201
-7.66667	1.00294
-7.65	1.00099
-7.63333	1.00082
-7.61667	1.00001
-7.6	0.99943
-7.58333	0.99955
-7.56667	0.99928
-7.55	0.99868
-7.53333	1.00095
-7.51667	1.00102
-7.5	0.99991
-7.48333	1.00006
-7.46667	1.00049
-7.45	0.99939
-7.43333	0.99894
-7.41667	1.00074
-7.4	0.99896
-7.38333	1.00193
-7.36667	1.00299
-7.35	1.00031
-7.33333	0.99923
-7.31667	0.99967
-7.3	1.0003
-7.28333	0.99973
-7.26667	1.0008
-7.25	1.00099
-7.23333	1.00026
-7.21667	1.00063
-7.2	1.00114
-7.18333	0.99976
-7.16667	1.00038
-7.15	1.00027
-7.13333	1.00014
-7.11667	1.00023
-7.1	1.00036
-7.08333	0.99952
-7.06667	0.99981
-7.05	1.00063
-7.03333	1.0007
-7.01667	1.00027
-7	0.99942
-6.98333	0.99957
-6.96667	1.00096
-6.95	0.99929
-6.93333	0.99918
-6.91667	1.00055
-6.9	0.9998
-6.88333	1.00211
-6.86667	0.99896
-6.85	1.00008
-6.83333	1.00101
-6.81667	1.00093
-6.8	1.0009
-6.78333	0.99928
-6.76667	0.99982
-6.75	1.00166
-6.73333	0.99927
-6.71667	0.99995
-6.7	1.00018
-6.68333	1.00177
-6.66667	0.99873
-6.65	0.99962
-6.63333	0.99961
-6.61667	1.0017
-6.6	1.00142
-6.58333	1.00042
-6.56667	0.99991
-6.55	1.00023
-6.53333	1.00046
-6.51667	0.9986
-6.5	1.00134
-6.48333	0.99912
-6.46667	0.99991
-6.45	1.00098
-6.43333	1.00088
-6.41667	1.00055
-6.4	1.00185
-6.38333	1.00055
-6.36667	1.00141
-6.35	1.00036
-6.33333	1.00097
-6.31667	1.00227
-6.3	0.99975
-6.28333	0.99901
-6.26667	0.99977
-6.25	0.99951
-6.23333	0.99974
-6.21667	1.00106
-6.2	1.00089
-6.18333	1.00003
-6.16667	1.00171
-6.15	1.0014
-6.13333	1.00034
-6.11667	0.99933
-6.1	0.9979
-6.08333	1.00012
-6.06667	1.00096
-6.05	1.00028
-6.03333	1.00035
-6.01667	1.00172
-6	0.99934
-5.98333	1.0007
-5.96667	1.00093
-5.95	0.99913
-5.93333	0.99874
-5.91667	1.00221
-5.9	1.0017
-5.88333	0.99876
-5.86667	0.9996
-5.85	1.00031
-5.83333	1.00192
-5.81667	1.00068
-5.8	1.00014
-5.78333	0.99977
-5.76667	1.00205
-5.75	1.00156
-5.73333	0.99908
-5.71667	0.99952
-5.7	0.99863
-5.68333	0.99903
-5.66667	1.00145
-5.65	0.99979
-5.63333	1.0026
-5.61667	1.00133
-5.6	0.99984
-5.58333	0.99969
-5.56667	1.0003
-5.55	1.00021
-5.53333	1.00141
-5.51667	1.00055
-5.5	1.00204
-5.48333	1.00023
-5.46667	1.00028
-5.45	1.0001
-5.43333	0.99897
-5.41667	1.00011
-5.4	1.00064
-5.38333	1.00081
-5.36667	0.99977
-5.35	0.99935
-5.33333	0.99899
-5.31667	1.00031
-5.3	0.99894
-5.28333	0.99941
-5.26667	0.99943
-5.25	1.0013
-5.23333	0.99956
-5.21667	0.9998
-5.2	1.00033
-5.18333	1.00013
-5.16667	0.9995
-5.15	1.00032
-5.13333	0.99947
-5.11667	0.99976
-5.1	1.00096
-5.08333	0.99991
-5.06667	0.99964
-5.05	1.00023
-5.03333	1.00096
-5.01667	0.99971
-5	0.99952
-4.98333	1.00229
-4.96667	1.00012
-4.95	1.0006
-4.93333	0.99947
-4.91667	0.9993
-4.9	0.99939
-4.88333	0.99843
-4.86667	1.00064
-4.85	0.99995
-4.83333	0.99989
-4.81667	0.9986
-4.8	1.00014
-4.78333	1.00138
-4.76667	0.9996
-4.75	0.99906
-4.73333	0.99867
-4.71667	1.00068
-4.7	0.9994
-4.68333	1.00012
-4.66667	0.99729
-4.65	1.00018
-4.63333	1.0004
-4.61667	1.00059
-4.6	0.99992
-4.58333	1.0002
-4.56667	1.00075
-4.55	0.99995
-4.53333	1.00009
-4.51667	1.00035
-4.5	0.99823
-4.48333	0.99915
-4.46667	0.99867
-4.45	1.00033
-4.43333	1.00033
-4.41667	0.99911
-4.4	1.00026
-4.38333	1.00023
-4.36667	1.00101
-4.35	0.99972
-4.33333	1.00099
-4.31667	1.00051
-4.3	1.00031
-4.28333	0.99992
-4.26667	0.99882
-4.25	1.00049
-4.23333	0.99919
-4.21667	1.00072
-4.2	1.00118
-4.18333	0.99956
-4.16667	0.99941
-4.15	0.99853
-4.13333	0.99884
-4.11667	0.99949
-4.1	1.00027
-4.08333	0.99965
-4.06667	0.99946
-4.05	0.99891
-4.03333	1.00061
-4.01667	0.99903
-4	0.99975
-3.98333	0.99882
-3.96667	1.00024
-3.95	0.99991
-3.93333	0.99999
-3.91667	0.99992
-3.9	0.99948
-3.88333	0.99986
-3.86667	0.99935
-3.85	1.0002
-3.83333	0.99891
-3.81667	0.99988
-3.8	0.9998
-3.78333	0.99996
-3.76667	1.00054
-3.75	0.99849
-3.73333	0.99735
-3.71667	1.00023
-3.7	0.99962
-3.68333	1.00025
-3.66667	0.9996
-3.65	0.99841
-3.63333	1.00109
-3.61667	0.99974
-3.6	1.0009
-3.58333	1.00108
-3.56667	1.00039
-3.55	0.99996
-3.53333	1.00127
-3.51667	0.99981
-3.5	1.00083
-3.48333	0.99879
-3.46667	0.99908
-3.45	0.99985
-3.43333	0.99808
-3.41667	0.99737
-3.4	0.99919
-3.38333	0.99937
-3.36667	1.00009
-3.35	1.00003
-3.33333	0.9977
-3.31667	1.00031
-3.3	0.99891
-3.28333	0.99998
-3.26667	0.9994
-3.25	1.00017
-3.23333	1.00099
-3.21667	1.00079
-3.2	1.00011
-3.18333	0.99945
-3.16667	1.00133
-3.15	0.99913
-3.13333	0.99913
-3.11667	1.00048
-3.1	0.99974
-3.08333	1.00085
-3.06667	0.99997
-3.05	1.00176
-3.03333	0.99935
-3.01667	1
-3	1.0009
-2.98333	1.00014
-2.96667	0.99821
-2.95	0.99852
-2.93333	1.00159
-2.91667	1.0005
-2.9	0.99982
-2.88333	0.99981
-2.86667	1.0005
-2.85	1.00161
-2.83333	1.00008
-2.81667	1.00089
-2.8	0.99941
-2.78333	1.00088
-2.76667	0.99979
-2.75	1.00034
-2.73333	1.00039
-2.71667	1.00009
-2.7	0.99891
-2.68333	0.99965
-2.66667	0.99887
-2.65	1.0004
-2.63333	0.99981
-2.61667	0.99973
-2.6	1.00038
-2.58333	1.00009
-2.56667	1.00115
-2.55	0.99957
-2.53333	1.00035
-2.51667	0.99938
-2.5	1.00167
-2.48333	0.99674
-2.46667	0.99917
-2.45	1.00051
-2.43333	0.99834
-2.41667	1.00098
-2.4	1.00073
-2.38333	0.99937
-2.36667	1.00009
-2.35	0.99944
-2.33333	1.00187
-2.31667	0.99914
-2.3	1.00015
-2.28333	0.99996
-2.26667	0.99964
-2.25	1.00024
-2.23333	1.00129
-2.21667	0.99837
-2.2	0.99992
-2.18333	0.99881
-2.16667	0.99976
-2.15	0.99817
-2.13333	0.99989
-2.11667	0.9991
-2.1	0.99967
-2.08333	0.99854
-2.06667	0.99849
-2.05	0.99806
-2.03333	1.00027
-2.01667	1.00098
-2	0.99976
-1.98333	0.99954
-1.96667	1.00078
-1.95	1.00007
-1.93333	0.99969
-1.91667	0.99996
-1.9	1.00191
-1.88333	1.00075
-1.86667	1.00062
-1.85	1.00015
-1.83333	1.00095
-1.81667	0.99735
-1.8	1.0004
-1.78333	1.00094
-1.76667	1.0003
-1.75	1.0001
-1.73333	0.9994
-1.71667	0.99836
-1.7	1.00072
-1.68333	0.99935
-1.66667	0.99949
-1.65	1.00038
-1.63333	0.99906
-1.61667	0.99892
-1.6	0.99847
-1.58333	0.99921
-1.56667	0.99956
-1.55	0.99894
-1.53333	0.99974
-1.51667	0.99963
-1.5	1.00112
-1.48333	0.99849
-1.46667	1.00001
-1.45	0.99866
-1.43333	1.00031
-1.41667	0.99963
-1.4	1.00047
-1.38333	0.99996
-1.36667	1.00061
-1.35	0.99925
-1.33333	0.99821
-1.31667	0.99896
-1.3	1.0002
-1.28333	0.99911
-1.26667	0.99941
-1.25	1.0008
-1.23333	0.99881
-1.21667	0.99957
-1.2	1.00118
-1.18333	0.99859
-1.16667	0.99946
-1.15	0.99757
-1.13333	0.99929
-1.11667	1.00055
-1.1	1.00035
-1.08333	1.00027
-1.06667	1.00049
-1.05	0.99778
-1.03333	0.99899
-1.01667	0.99979
-1	0.99969
-0.98333	1.00165
-0.96667	1.00024
-0.95	1.00002
-0.93333	0.99996
-0.91667	0.99941
-0.9	0.99799
-0.88333	1.00021
-0.86667	0.99842
-0.85	0.99987
-0.83333	0.99845
-0.81667	0.99769
-0.8	0.99879
-0.78333	1.0016
-0.76667	0.99901
-0.75	0.99821
-0.73333	1.00012
-0.71667	1.00022
-0.7	0.99954
-0.68333	0.99983
-0.66667	1.00158
-0.65	1.00141
-0.63333	0.99893
-0.61667	0.99994
-0.6	1.00073
-0.58333	1.00098
-0.56667	1.00007
-0.55	0.99833
-0.53333	0.99908
-0.51667	1.00082
-0.5	1.00012
-0.48333	0.99919
-0.46667	0.99895
-0.45	0.99912
-0.43333	0.99833
-0.41667	0.99911
-0.4	0.9997
-0.38333	1.00014
-0.36667	1.00139
-0.35	1.00036
-0.33333	0.99969
-0.31667	0.999
-0.3	0.99912
-0.28333	1.00178
-0.26667	0.99938
-0.25	1.00178
-0.23333	1.00001
-0.21667	0.99921
-0.2	0.99938
-0.18333	0.99953
-0.16667	0.99909
-0.15	1.00053
-0.13333	1.00021
-0.11667	1.00054
-0.1	0.99914
-0.08333	1.00129
-0.06667	1.00109
-0.05	1.00163
-0.03333	0.99898
-0.01667	0.99983
0.01667	0.91629
0.03333	0.90704
0.05	0.90671
0.06667	0.9007
0.08333	0.89897
0.1	0.89713
0.11667	0.89589
0.13333	0.89255
0.15	0.89069
0.16667	0.88924
0.18333	0.88686
0.2	0.88621
0.21667	0.8833
0.23333	0.87968
0.25	0.87815
0.26667	0.87637
0.28333	0.87327
0.3	0.87224
0.31667	0.86954
0.33333	0.86732
0.35	0.86518
0.36667	0.86313
0.38333	0.86235
0.4	0.86017
0.41667	0.85847
0.43333	0.85566
0.45	0.85519
0.46667	0.85225
0.48333	0.84954
0.5	0.84952
0.51667	0.84569
0.53333	0.84416
0.55	0.84247
0.56667	0.84098
0.58333	0.84055
0.6	0.83684
0.61667	0.83608
0.63333	0.83505
0.65	0.83171
0.66667	0.8309
0.68333	0.82857
0.7	0.82578
0.71667	0.82454
0.73333	0.82365
0.75	0.82045
0.76667	0.81898
0.78333	0.81615
0.8	0.81605
0.81667	0.81302
0.83333	0.81476
0.85	0.80992
0.86667	0.80868
0.88333	0.80841
0.9	0.80527
0.91667	0.80467
0.93333	0.80228
0.95	0.79924
0.96667	0.79742
0.98333	0.79689
1	0.79524
1.01667	0.79319
1.03333	0.79133
1.05	0.78969
1.06667	0.78864
1.08333	0.78713
1.1	0.78476
1.11667	0.78229
1.13333	0.78233
1.15	0.77897
1.16667	0.77938
1.18333	0.77793
1.2	0.77347
1.21667	0.77389
1.23333	0.77255
1.25	0.77048
1.26667	0.76861
1.28333	0.76816
1.3	0.76617
1.31667	0.76498
1.33333	0.7619
1.35	0.7607
1.36667	0.76083
1.38333	0.75923
1.4	0.75539
1.41667	0.75502
1.43333	0.75469
1.45	0.75176
1.46667	0.75124
1.48333	0.74776
1.5	0.74843
1.51667	0.74516
1.53333	0.74366
1.55	0.74295
1.56667	0.74168
1.58333	0.73868
1.6	0.73808
1.61667	0.7375
1.63333	0.73656
1.65	0.73315
1.66667	0.73291
1.68333	0.7319
1.7	0.7306
1.71667	0.72783
1.73333	0.72449
1.75	0.7244
1.76667	0.72232
1.78333	0.72241
1.8	0.72176
1.81667	0.71921
1.83333	0.71819
1.85	0.7161
1.86667	0.71623
1.88333	0.71359
1.9	0.71278
1.91667	0.71175
1.93333	0.71145
1.95	0.70849
1.96667	0.7076
1.98333	0.70647
2	0.70459
2.01667	0.70509
2.03333	0.70192
2.05	0.70027
2.06667	0.70068
2.08333	0.69814
2.1	0.69682
2.11667	0.69694
2.13333	0.69575
2.15	0.69535
2.16667	0.69296
2.18333	0.69048
2.2	0.68868
2.21667	0.6896
2.23333	0.68636
2.25	0.6861
2.26667	0.68546
2.28333	0.68416
2.3	0.68245
2.31667	0.68001
2.33333	0.6807
2.35	0.67734
2.36667	0.67857
2.38333	0.67542
2.4	0.67532
2.41667	0.67383
2.43333	0.67399
2.45	0.67123
2.46667	0.67144
2.48333	0.66866
2.5	0.66799
2.51667	0.6663
2.53333	0.66486
2.55	0.66443
2.56667	0.66257
2.58333	0.66338
2.6	0.66075
2.61667	0.65921
2.63333	0.65879
2.65	0.65756
2.66667	0.65698
2.68333	0.65575
2.7	0.65434
2.71667	0.65337
2.73333	0.65171
2.75	0.65034
2.76667	0.65071
2.78333	0.64752
2.8	0.64937
2.81667	0.64834
2.83333	0.64503
2.85	0.64469
2.86667	0.64359
2.88333	0.64307
2.9	0.64106
2.91667	0.64089
2.93333	0.63881
2.95	0.63929
2.96667	0.63866
2.98333	0.63749
3	0.6352
3.01667	0.63394
3.03333	0.63405
3.05	0.63155
3.06667	0.631
3.08333	0.62951
3.1	0.62987
3.11667	0.62835
3.13333	0.62639
3.15	0.62638
3.16667	0.62465
3.18333	0.62452
3.2	0.62319
3.21667	0.62274
3.23333	0.62153
3.25	0.6188
3.26667	0.61961
3.28333	0.61806
3.3	0.61805
3.31667	0.61489
3.33333	0.61633
3.35	0.61438
3.36667	0.6142
3.38333	0.61177
3.4	0.61185
3.41667	0.61039
3.43333	0.61156
3.45	0.60976
3.46667	0.60984
3.48333	0.60809
3.5	0.60674
3.51667	0.60534
3.53333	0.60502
3.55	0.60442
3.56667	0.60336
3.58333	0.60241
3.6	0.60037
3.61667	0.59969
3.63333	0.59907
3.65	0.59807
3.66667	0.59737
3.68333	0.59596
3.7	0.59649
3.71667	0.59569
3.73333	0.59409
3.75	0.59276
3.76667	0.59261
3.78333	0.59148
3.8	0.59051
3.81667	0.58962
3.83333	0.58884
3.85	0.58716
3.86667	0.58687
3.88333	0.58751
3.9	0.58559
3.91667	0.58454
3.93333	0.58438
3.95	0.58271
3.96667	0.58216
3.98333	0.58198
4	0.57958
4.01667	0.5799
4.03333	0.57919
4.05	0.5775
4.06667	0.57676
4.08333	0.57768
4.1	0.57505
4.11667	0.57527
4.13333	0.57466
4.15	0.57428
4.16667	0.5728
4.18333	0.57099
4.2	0.57258
4.21667	0.5688
4.23333	0.57186
4.25	0.56744
4.26667	0.56702
4.28333	0.56834
4.3	0.56691
4.31667	0.56645
4.33333	0.56595
4.35	0.56508
4.36667	0.56463
4.38333	0.56341
4.4	0.56219
4.41667	0.56093
4.43333	0.56082
4.45	0.56001
4.46667	0.55928
4.48333	0.55868
4.5	0.55894
4.51667	0.55762
4.53333	0.55674
4.55	0.55657
4.56667	0.55484
4.58333	0.55348
4.6	0.55452
4.61667	0.55271
4.63333	0.55142
4.65	0.55198
4.66667	0.5513
4.68333	0.55121
4.7	0.55019
4.71667	0.54942
4.73333	0.54842
4.75	0.54845
4.76667	0.54685
4.78333	0.54692
4.8	0.54644
4.81667	0.545
4.83333	0.54434
4.85	0.54435
4.86667	0.54259
4.88333	0.54267
4.9	0.54197
4.91667	0.54105
4.93333	0.54156
4.95	0.53966
4.96667	0.53895
4.98333	0.53899
5	0.53761
5.01667	0.53624
5.03333	0.53663
5.05	0.53615
5.06667	0.53662
5.08333	0.53525
5.1	0.53485
5.11667	0.53395
5.13333	0.53459
5.15	0.53289
5.16667	0.53265
5.18333	0.53072
5.2	0.53052
5.21667	0.53038
5.23333	0.53113
5.25	0.52966
5.26667	0.52912
5.28333	0.52836
5.3	0.52801
5.31667	0.52666
5.33333	0.52518
5.35	0.52501
5.36667	0.52557
5.38333	0.5236
5.4	0.52384
5.41667	0.52338
5.43333	0.52228
5.45	0.52277
5.46667	0.52086
5.48333	0.52149
5.5	0.52072
5.51667	0.51956
5.53333	0.51901
5.55	0.51875
5.56667	0.51866
5.58333	0.51731
5.6	0.51634
5.61667	0.51667
5.63333	0.51879
5.65	0.5149
5.66667	0.51516
5.68333	0.5147
5.7	0.51345
5.71667	0.51285
5.73333	0.51247
5.75	0.51156
5.76667	0.51135
5.78333	0.51137
5.8	0.50957
5.81667	0.51058
5.83333	0.50964
5.85	0.51047
5.86667	0.50746
5.88333	0.50815
5.9	0.50664
5.91667	0.50662
5.93333	0.50488
5.95	0.5055
5.96667	0.50568
5.98333	0.50478
6	0.50379
6.01667	0.5038
6.03333	0.50228
6.05	0.50342
6.06667	0.50286
6.08333	0.50152
6.1	0.50034
6.11667	0.4998
6.13333	0.49916
6.15	0.4992
6.16667	0.49842
6.18333	0.4975
6.2	0.49633
6.21667	0.49726
6.23333	0.49749
6.25	0.49667
6.26667	0.49493
6.28333	0.49497
6.3	0.49562
6.31667	0.49317
6.33333	0.4936
6.35	0.49268
6.36667	0.49288
6.38333	0.49135
6.4	0.49063
6.41667	0.49101
6.43333	0.49117
6.45	0.49007
6.46667	0.4892
6.48333	0.48881
6.5	0.48821
6.51667	0.48832
6.53333	0.48784
6.55	0.48708
6.56667	0.4864
6.58333	0.48526
6.6	0.48579
6.61667	0.48462
6.63333	0.48569
6.65	0.48394
6.66667	0.48371
6.68333	0.48275
6.7	0.48343
6.71667	0.48231
6.73333	0.48241
6.75	0.48203
6.76667	0.48082
6.78333	0.48025
6.8	0.47987
6.81667	0.4792
6.83333	0.4786
6.85	0.47806
6.86667	0.47831
6.88333	0.47721
6.9	0.47763
6.91667	0.47579
6.93333	0.47507
6.95	0.47807
6.96667	0.47473
6.98333	0.47398
7	0.47488
7.01667	0.47471
7.03333	0.47433
7.05	0.47354
7.06667	0.47325
7.08333	0.47201
7.1	0.47322
7.11667	0.47192
7.13333	0.47102
7.15	0.47077
7.16667	0.47023
7.18333	0.46955
7.2	0.4685
7.21667	0.46964
7.23333	0.46924
7.25	0.46903
7.26667	0.46724
7.28333	0.46791
7.3	0.46784
7.31667	0.46687
7.33333	0.46617
7.35	0.46566
7.36667	0.46603
7.38333	0.46518
7.4	0.4646
7.41667	0.46405
7.43333	0.46358
7.45	0.46348
7.46667	0.46373
7.48333	0.46268
7.5	0.46248
7.51667	0.46193
7.53333	0.46261
7.55	0.46079
7.56667	0.46041
7.58333	0.46148
7.6	0.46027
7.61667	0.4601
7.63333	0.4598
7.65	0.45932
7.66667	0.45849
7.68333	0.459
7.7	0.45786
7.71667	0.45754
7.73333	0.45794
7.75	0.45746
7.76667	0.45665
7.78333	0.45633
7.8	0.45494
7.81667	0.45539
7.83333	0.45466
7.85	0.45427
7.86667	0.45367
7.88333	0.45407
7.9	0.45382
7.91667	0.45377
7.93333	0.45278
7.95	0.45247
7.96667	0.45297
7.98333	0.45168
8	0.45198
8.01667	0.45125
8.03333	0.45083
8.05	0.45004
8.06667	0.44987
8.08333	0.4493
8.1	0.45122
8.11667	0.44932
8.13333	0.44979
8.15	0.44902
8.16667	0.44827
8.18333	0.44754
8.2	0.44716
8.21667	0.4476
8.23333	0.44569
8.25	0.44691
8.26667	0.44615
8.28333	0.4463
8.3	0.4458
8.31667	0.44583
8.33333	0.44352
8.35	0.44572
8.36667	0.44435
8.38333	0.44504
8.4	0.44306
8.41667	0.44269
8.43333	0.44381
8.45	0.4419
8.46667	0.44261
8.48333	0.4419
8.5	0.44183
8.51667	0.44155
8.53333	0.44109
8.55	0.44135
8.56667	0.44139
8.58333	0.43905
8.6	0.44012
8.61667	0.44019
8.63333	0.43847
8.65	0.43985
8.66667	0.43905
8.68333	0.43811
8.7	0.43714
8.71667	0.43898
8.73333	0.43738
8.75	0.43811
8.76667	0.43674
8.78333	0.43669
8.8	0.43711
8.81667	0.43745
8.83333	0.43591
8.85	0.43468
8.86667	0.43449
8.88333	0.4357
8.9	0.43532
8.91667	0.43529
8.93333	0.43479
8.95	0.43377
8.96667	0.43298
8.98333	0.43433
9	0.43237
9.01667	0.43278
9.03333	0.43254
9.05	0.43431
9.06667	0.43044
9.08333	0.43252
9.1	0.43106
9.11667	0.43173
9.13333	0.42965
9.15	0.43013
9.16667	0.4291
9.18333	0.42975
9.2	0.42944
9.21667	0.42894
9.23333	0.42929
9.25	0.42839
9.26667	0.42785
9.28333	0.42904
9.3	0.42862
9.31667	0.42721
9.33333	0.42606
9.35	0.42588
9.36667	0.4257
9.38333	0.42635
9.4	0.42519
9.41667	0.426
9.43333	0.42521
9.45	0.42478
9.46667	0.4246
9.48333	0.42491
9.5	0.42461
9.51667	0.42347
9.53333	0.42402
9.55	0.42309
9.56667	0.4232
9.58333	0.42244
9.6	0.42292
9.61667	0.42249
9.63333	0.4223
9.65	0.42209
9.66667	0.42039
9.68333	0.42076
9.7	0.41954
9.71667	0.42083
9.73333	0.41928
9.75	0.41884
9.76667	0.41865
9.78333	0.4186
9.8	0.41898
9.81667	0.41946
9.83333	0.4187
9.85	0.4177
9.86667	0.41753
9.88333	0.41703
9.9	0.4163
9.91667	0.417
9.93333	0.41697
9.95	0.41649
9.96667	0.41661
9.98333	0.41539
10	0.41599
10.0167	0.41573
10.0333	0.41529
10.05	0.41515
10.0667	0.41451
10.0833	0.41406
10.1	0.41499
10.1167	0.41336
10.1333	0.41361
10.15	0.41395
10.1667	0.41301
10.1833	0.41424
10.2	0.41278
10.2167	0.41265
10.2333	0.41093
10.25	0.41103
10.2667	0.41065
10.2833	0.41122
10.3	0.41168
10.3167	0.41115
10.3333	0.41084
10.35	0.41058
10.3667	0.4106
10.3833	0.40958
10.4	0.40924
10.4167	0.409
10.4333	0.40939
10.45	0.41003
10.4667	0.40887
10.4833	0.40958
10.5	0.40925
10.5167	0.40845
10.5333	0.40722
10.55	0.40759
10.5667	0.40747
10.5833	0.40721
10.6	0.4062
10.6167	0.40724
10.6333	0.40603
10.65	0.40588
10.6667	0.407
10.6833	0.40498
10.7	0.40522
10.7167	0.40573
10.7333	0.40669
10.75	0.40471
10.7667	0.40439
10.7833	0.40503
10.8	0.40473
10.8167	0.40482
10.8333	0.40403
10.85	0.40483
10.8667	0.40387
10.8833	0.40367
10.9	0.40314
10.9167	0.40234
10.9333	0.4019
10.95	0.40225
10.9667	0.4028
10.9833	0.40124
11	0.40172
11.0167	0.40202
11.0333	0.40199
11.05	0.40168
11.0667	0.40177
11.0833	0.40109
11.1	0.40118
11.1167	0.39976
11.1333	0.40178
11.15	0.40044
11.1667	0.40131
11.1833	0.40022
11.2	0.40009
11.2167	0.39941
11.2333	0.39969
11.25	0.39991
11.2667	0.39959
11.2833	0.39845
11.3	0.3988
11.3167	0.39888
11.3333	0.3975
11.35	0.39816
11.3667	0.39757
11.3833	0.39708
11.4	0.39717
11.4167	0.39793
11.4333	0.39756
11.45	0.3967
11.4667	0.39624
11.4833	0.39607
11.5	0.39507
11.5167	0.39592
11.5333	0.39575
11.55	0.39566
11.5667	0.39626
11.5833	0.39445
11.6	0.39476
11.6167	0.39465
11.6333	0.394
11.65	0.39514
11.6667	0.39374
11.6833	0.39356
11.7	0.39362
11.7167	0.39361
11.7333	0.39382
11.75	0.39195
11.7667	0.39258
11.7833	0.3915
11.8	0.39291
11.8167	0.39207
11.8333	0.39253
11.85	0.3916
11.8667	0.39142
11.8833	0.39195
11.9	0.39174
11.9167	0.39099
11.9333	0.39102
11.95	0.39083
11.9667	0.39035
11.9833	0.38995
12	0.3912
12.0167	0.39063
12.0333	0.39016
12.05	0.38951
12.0667	0.38903
12.0833	0.39007
12.1	0.38972
12.1167	0.3877
12.1333	0.38907
12.15	0.38918
12.1667	0.38882
12.1833	0.38867
12.2	0.38891
12.2167	0.38675
12.2333	0.38832
12.25	0.38933
12.2667	0.38792
12.2833	0.38798
12.3	0.38744
12.3167	0.38697
12.3333	0.38721
12.35	0.38581
12.3667	0.38676
12.3833	0.38542
12.4	0.38688
12.4167	0.38631
12.4333	0.38667
12.45	0.38642
12.4667	0.38441
12.4833	0.38639
12.5	0.38555
12.5167	0.38535
12.5333	0.38416
12.55	0.38441
12.5667	0.3839
12.5833	0.38428
12.6	0.38452
12.6167	0.38443
12.6333	0.38418
12.65	0.38427
12.6667	0.38407
12.6833	0.38353
12.7	0.38356
12.7167	0.38387
12.7333	0.38305
12.75	0.38239
12.7667	0.3831
12.7833	0.38381
12.8	0.38283
12.8167	0.38202
12.8333	0.38182
12.85	0.38187
12.8667	0.38198
12.8833	0.38164
12.9	0.38212
12.9167	0.38147
12.9333	0.38222
12.95	0.38112
12.9667	0.38094
12.9833	0.38098
13	0.37922
13.0167	0.38017
13.0333	0.38151
13.05	0.37989
13.0667	0.37973
13.0833	0.37974
13.1	0.37951
13.1167	0.37928
13.1333	0.38036
13.15	0.37897
13.1667	0.37892
13.1833	0.3797
13.2	0.37914
13.2167	0.37926
13.2333	0.37794
13.25	0.37785
13.2667	0.37836
13.2833	0.37866
13.3	0.37862
13.3167	0.37794
13.3333	0.3778
13.35	0.3786
13.3667	0.37803
13.3833	0.37775
13.4	0.37655
13.4167	0.37708
13.4333	0.37756
13.45	0.3774
13.4667	0.37705
13.4833	0.37675
13.5	0.37631
13.5167	0.37665
13.5333	0.3759
13.55	0.37564
13.5667	0.37616
13.5833	0.37526
13.6	0.37508
13.6167	0.37631
13.6333	0.37528
13.65	0.37461
13.6667	0.37435
13.6833	0.37524
13.7	0.37535
13.7167	0.37322
13.7333	0.37557
13.75	0.37498
13.7667	0.37373
13.7833	0.37389
13.8	0.37396
13.8167	0.37307
13.8333	0.37404
13.85	0.37343
13.8667	0.37425
13.8833	0.37397
13.9	0.37343
13.9167	0.37261
13.9333	0.37352
13.95	0.37301
13.9667	0.37258
13.9833	0.37268
14	0.37245
14.0167	0.37242
14.0333	0.37181
14.05	0.37155
14.0667	0.37255
14.0833	0.37269
14.1	0.3714
14.1167	0.37259
14.1333	0.3712
14.15	0.37088
14.1667	0.37142
14.1833	0.37127
14.2	0.37174
14.2167	0.37094
14.2333	0.37099
14.25	0.36975
14.2667	0.37024
14.2833	0.37073
14.3	0.36961
14.3167	0.37121
14.3333	0.37003
14.35	0.36996
14.3667	0.37065
14.3833	0.37045
14.4	0.36968
14.4167	0.36935
14.4333	0.37007
14.45	0.36883
14.4667	0.36933
14.4833	0.36925
14.5	0.36884
14.5167	0.36988
14.5333	0.36806
14.55	0.36801
14.5667	0.36856
14.5833	0.36834
14.6	0.36693
14.6167	0.36807
14.6333	0.36737
14.65	0.36862
14.6667	0.3675
14.6833	0.36719
14.7	0.36697
14.7167	0.36738
14.7333	0.36659
14.75	0.36689
14.7667	0.36708
14.7833	0.36665
14.8	0.3667
14.8167	0.36655
14.8333	0.36699
14.85	0.36595
14.8667	0.36599
14.8833	0.36705
14.9	0.36571
14.9167	0.36566
14.9333	0.36681
14.95	0.36553
14.9667	0.36617
14.9833	0.36557
15	0.36514
15.0167	0.36459
15.0333	0.36542
15.05	0.3652
15.0667	0.36459
15.0833	0.36441
15.1	0.36395
15.1167	0.36417
15.1333	0.36505
15.15	0.36459
15.1667	0.36559
15.1833	0.36374
15.2	0.36417
15.2167	0.36453
15.2333	0.36348
15.25	0.36462
15.2667	0.36438
15.2833	0.36314
15.3	0.36281
15.3167	0.36392
15.3333	0.36298
15.35	0.3626
15.3667	0.36287
15.3833	0.36161
15.4	0.3635
15.4167	0.36198
15.4333	0.3626
15.45	0.36202
15.4667	0.36293
15.4833	0.36215
15.5	0.36112
15.5167	0.36136
15.5333	0.36197
15.55	0.36258
15.5667	0.36148
15.5833	0.36207
15.6	0.36218
15.6167	0.36121
15.6333	0.36179
15.65	0.36112
15.6667	0.36105
15.6833	0.3599
15.7	0.35986
15.7167	0.36105
15.7333	0.36107
15.75	0.3606
15.7667	0.36024
15.7833	0.35913
15.8	0.36023
15.8167	0.35892
15.8333	0.35935
15.85	0.36123
15.8667	0.36018
15.8833	0.3598
15.9	0.3596
15.9167	0.35854
15.9333	0.35951
15.95	0.35906
15.9667	0.36003
15.9833	0.35892
16	0.35961
16.0167	0.3599
16.0333	0.35898
16.05	0.35915
16.0667	0.35834
16.0833	0.35816
16.1	0.35974
16.1167	0.35905
16.1333	0.35819
16.15	0.35757
16.1667	0.35863
16.1833	0.35766
16.2	0.35822
16.2167	0.35811
16.2333	0.35687
16.25	0.35774
16.2667	0.35756
16.2833	0.35698
16.3	0.35813
16.3167	0.35675
16.3333	0.35668
16.35	0.35786
16.3667	0.35606
16.3833	0.35664
16.4	0.35727
16.4167	0.35615
16.4333	0.35595
16.45	0.35698
16.4667	0.35665
16.4833	0.35558
16.5	0.35704
16.5167	0.35627
16.5333	0.35595
16.55	0.35684
16.5667	0.35599
16.5833	0.35571
16.6	0.35598
16.6167	0.35557
16.6333	0.35619
16.65	0.35655
16.6667	0.35544
16.6833	0.35595
16.7	0.35492
16.7167	0.35418
16.7333	0.35505
16.75	0.35601
16.7667	0.35544
16.7833	0.35494
16.8	0.3543
16.8167	0.35453
16.8333	0.35457
16.85	0.355
16.8667	0.3553
16.8833	0.35556
16.9	0.35404
16.9167	0.35366
16.9333	0.35507
16.95	0.35312
16.9667	0.35392
16.9833	0.35383
17	0.35365
17.0167	0.35304
17.0333	0.35346
17.05	0.3535
17.0667	0.35415
17.0833	0.35344
17.1	0.35308
17.1167	0.35348
17.1333	0.35337
17.15	0.35282
17.1667	0.3524
17.1833	0.35331
17.2	0.35313
17.2167	0.35403
17.2333	0.35274
17.25	0.35267
17.2667	0.35204
17.2833	0.35225
17.3	0.35212
17.3167	0.35338
17.3333	0.3522
17.35	0.35175
17.3667	0.35275
17.3833	0.35201
17.4	0.35127
17.4167	0.35137
17.4333	0.3522
17.45	0.3511
17.4667	0.35132
17.4833	0.35166
17.5	0.35208
17.5167	0.35082
17.5333	0.35116
17.55	0.35197
17.5667	0.3518
17.5833	0.35103
17.6	0.35207
17.6167	0.35044
17.6333	0.35047
17.65	0.34965
17.6667	0.35066
17.6833	0.35153
17.7	0.35068
17.7167	0.35054
17.7333	0.35016
17.75	0.35047
17.7667	0.35064
17.7833	0.35039
17.8	0.35068
17.8167	0.35018
17.8333	0.35006
17.85	0.34937
17.8667	0.34935
17.8833	0.34946
17.9	0.34901
17.9167	0.34989
17.9333	0.34998
17.95	0.35
17.9667	0.34977
17.9833	0.35025
18	0.34863
18.0167	0.34832
18.0333	0.34953
18.05	0.34893
18.0667	0.34972
18.0833	0.34895
18.1	0.34838
18.1167	0.34953
18.1333	0.34922
18.15	0.34737
18.1667	0.3482
18.1833	0.34804
18.2	0.34875
18.2167	0.34815
18.2333	0.34809
18.25	0.34767
18.2667	0.34888
18.2833	0.34746
18.3	0.34757
18.3167	0.34814
18.3333	0.34798
18.35	0.34796
18.3667	0.34707
18.3833	0.34796
18.4	0.34703
18.4167	0.34632
18.4333	0.34643
18.45	0.3452
18.4667	0.34766
18.4833	0.34685
18.5	0.34718
18.5167	0.34634
18.5333	0.34709
18.55	0.34699
18.5667	0.34675
18.5833	0.34605
18.6	0.34607
18.6167	0.34667
18.6333	0.34728
18.65	0.3461
18.6667	0.34636
18.6833	0.34578
18.7	0.34667
18.7167	0.34589
18.7333	0.3457
18.75	0.34605
18.7667	0.34582
18.7833	0.3459
18.8	0.34559
18.8167	0.34581
18.8333	0.34639
18.85	0.34591
18.8667	0.34551
18.8833	0.34579
18.9	0.34552
18.9167	0.34582
18.9333	0.34505
18.95	0.34593
18.9667	0.34486
18.9833	0.34548
19	0.34475
19.0167	0.34485
19.0333	0.34456
19.05	0.34459
19.0667	0.34301
19.0833	0.34516
19.1	0.34369
19.1167	0.34447
19.1333	0.3445
19.15	0.34546
19.1667	0.34477
19.1833	0.344
19.2	0.34436
19.2167	0.34418
19.2333	0.34409
19.25	0.34418
19.2667	0.3437
19.2833	0.3444
19.3	0.34317
19.3167	0.34303
19.3333	0.34355
19.35	0.34364
19.3667	0.34401
19.3833	0.34281
19.4	0.34323
19.4167	0.34353
19.4333	0.34357
19.45	0.34282
19.4667	0.3427
19.4833	0.3429
19.5	0.34319
19.5167	0.34236
19.5333	0.34244
19.55	0.34259
19.5667	0.3417
19.5833	0.34324
19.6	0.34237
19.6167	0.34316
19.6333	0.34248
19.65	0.34305
19.6667	0.34218
19.6833	0.34198
19.7	0.34276
19.7167	0.34247
19.7333	0.34305
19.75	0.34262
19.7667	0.34119
19.7833	0.34083
19.8	0.34186
19.8167	0.34207
19.8333	0.34161
19.85	0.34282
19.8667	0.34235
19.8833	0.3415
19.9	0.34131
19.9167	0.34139
19.9333	0.34119
19.95	0.34163
19.9667	0.34102
19.9833	0.34147
20	0.34152
20.0167	0.34188
20.0333	0.34094
20.05	0.34191
20.0667	0.34086
20.0833	0.34159
20.1	0.34152
20.1167	0.34092
20.1333	0.34073
20.15	0.34099
20.1667	0.34132
20.1833	0.3404
20.2	0.33997
20.2167	0.34026
20.2333	0.34157
20.25	0.3394
20.2667	0.34104
20.2833	0.34018
20.3	0.33998
20.3167	0.33926
20.3333	0.33933
20.35	0.33974
20.3667	0.33981
20.3833	0.33961
20.4	0.34077
20.4167	0.33988
20.4333	0.33992
20.45	0.33945
20.4667	0.33947
20.4833	0.34004
20.5	0.34006
20.5167	0.33968
20.5333	0.34011
20.55	0.3406
20.5667	0.33876
20.5833	0.33951
20.6	0.3386
20.6167	0.33808
20.6333	0.3395
20.65	0.33862
20.6667	0.33894
20.6833	0.3395
20.7	0.33802
20.7167	0.3398
20.7333	0.33833
20.75	0.3382
20.7667	0.3392
20.7833	0.33846
20.8	0.33921
20.8167	0.33873
20.8333	0.3385
20.85	0.33809
20.8667	0.3387
20.8833	0.3385
20.9	0.33718
20.9167	0.33742
20.9333	0.33867
20.95	0.33872
20.9667	0.33765
20.9833	0.33798
21	0.3378
21.0167	0.33737
21.0333	0.33799
21.05	0.33739
21.0667	0.3375
21.0833	0.33819
21.1	0.33805
21.1167	0.33773
21.1333	0.337
21.15	0.33761
21.1667	0.33733
21.1833	0.33752
21.2	0.33854
21.2167	0.33702
21.2333	0.33782
21.25	0.33748
21.2667	0.33688
21.2833	0.33769
21.3	0.33767
21.3167	0.33719
21.3333	0.33762
21.35	0.33706
21.3667	0.33683
21.3833	0.33698
21.4	0.33673
21.4167	0.33659
21.4333	0.33645
21.45	0.33638
21.4667	0.33606
21.4833	0.33644
21.5	0.33635
21.5167	0.33612
21.5333	0.33762
21.55	0.33614
21.5667	0.33692
21.5833	0.33716
21.6	0.33565
21.6167	0.33687
21.6333	0.33655
21.65	0.33635
21.6667	0.33621
21.6833	0.3351
21.7	0.33513
21.7167	0.33707
21.7333	0.33683
21.75	0.33626
21.7667	0.33567
21.7833	0.33564
21.8	0.33557
21.8167	0.33571
21.8333	0.33528
21.85	0.33598
21.8667	0.33499
21.8833	0.33517
21.9	0.33546
21.9167	0.33461
21.9333	0.33494
21.95	0.33639
21.9667	0.33426
21.9833	0.33495
22	0.33532
22.0167	0.33501
22.0333	0.33568
22.05	0.3353
22.0667	0.33506
22.0833	0.33505
22.1	0.33317
22.1167	0.33491
22.1333	0.33509
22.15	0.33509
22.1667	0.33382
22.1833	0.33469
22.2	0.33507
22.2167	0.33535
22.2333	0.3344
22.25	0.33444
22.2667	0.3343
22.2833	0.33492
22.3	0.33407
22.3167	0.33374
22.3333	0.33345
22.35	0.33572
22.3667	0.33422
22.3833	0.33406
22.4	0.33439
22.4167	0.3345
22.4333	0.33342
22.45	0.33299
22.4667	0.3336
22.4833	0.33311
22.5	0.33361
22.5167	0.33336
22.5333	0.33302
22.55	0.33434
22.5667	0.33382
22.5833	0.33362
22.6	0.3337
22.6167	0.33282
22.6333	0.33308
22.65	0.33385
22.6667	0.33373
22.6833	0.33386
22.7	0.33338
22.7167	0.33289
22.7333	0.33294
22.75	0.33357
22.7667	0.33313
22.7833	0.33372
22.8	0.33276
22.8167	0.33321
22.8333	0.33247
22.85	0.33258
22.8667	0.33296
22.8833	0.33181
22.9	0.33199
22.9167	0.3326
22.9333	0.3322
22.95	0.33316
22.9667	0.33252
22.9833	0.33302
23	0.33213
23.0167	0.33291
23.0333	0.33256
23.05	0.33275
23.0667	0.33229
23.0833	0.33277
23.1	0.3328
23.1167	0.33248
23.1333	0.33214
23.15	0.33257
23.1667	0.3325
23.1833	0.33257
23.2	0.33186
23.2167	0.33226
23.2333	0.33266
23.25	0.33151
23.2667	0.33208
23.2833	0.33328
[truncated: 2,203 more rows]

## Sheet: Figure 3f
Figure 3f
E192C-N298W-JF646 (+AMP-PNP)
Time (min)	Rel. fluorescence (a.u.)
-10	1.0016
-9.98333	1.00202
-9.96667	1.00153
-9.95	1.00163
-9.93333	0.99879
-9.91667	1.00149
-9.9	1.00255
-9.88333	1.00182
-9.86667	1.00271
-9.85	1.00047
-9.83333	1.00216
-9.81667	1.00049
-9.8	1.00203
-9.78333	1.00098
-9.76667	0.99888
-9.75	1.00298
-9.73333	0.99946
-9.71667	1.00054
-9.7	1.00165
-9.68333	1.00318
-9.66667	0.9982
-9.65	1.0028
-9.63333	1.00209
-9.61667	1.00305
-9.6	1.00107
-9.58333	1.0014
-9.56667	1.00226
-9.55	1.00221
-9.53333	1.00111
-9.51667	1.00001
-9.5	1.0028
-9.48333	1.00076
-9.46667	0.99788
-9.45	1.00008
-9.43333	1.00172
-9.41667	1.00166
-9.4	1.00054
-9.38333	1.00089
-9.36667	0.99943
-9.35	0.99976
-9.33333	0.99899
-9.31667	1.00089
-9.3	1.00138
-9.28333	1.00109
-9.26667	1.00076
-9.25	0.99943
-9.23333	0.99949
-9.21667	1.00005
-9.2	1.00128
-9.18333	1.00082
-9.16667	0.99966
-9.15	0.9997
-9.13333	1.00116
-9.11667	1.0021
-9.1	1.00215
-9.08333	1.00234
-9.06667	1.00148
-9.05	1.00048
-9.03333	1.00178
-9.01667	1.00067
-9	0.9995
-8.98333	1.00245
-8.96667	1.00166
-8.95	1.00044
-8.93333	1.00091
-8.91667	1.00114
-8.9	1.00112
-8.88333	0.99978
-8.86667	1.00041
-8.85	0.99928
-8.83333	1.0004
-8.81667	1.00294
-8.8	1.00044
-8.78333	1.00112
-8.76667	0.99979
-8.75	0.99994
-8.73333	0.99925
-8.71667	1.00152
-8.7	0.99986
-8.68333	1.00226
-8.66667	0.9999
-8.65	0.9995
-8.63333	0.99985
-8.61667	0.99992
-8.6	0.99992
-8.58333	0.99901
-8.56667	0.99851
-8.55	1.00112
-8.53333	1.00059
-8.51667	0.99752
-8.5	1.00163
-8.48333	1.00067
-8.46667	1.00093
-8.45	1.00069
-8.43333	0.99963
-8.41667	1.00141
-8.4	0.99894
-8.38333	0.99917
-8.36667	0.99876
-8.35	1.0005
-8.33333	0.99974
-8.31667	0.99896
-8.3	0.99904
-8.28333	1.00229
-8.26667	0.99914
-8.25	0.99921
-8.23333	0.99933
-8.21667	0.99892
-8.2	0.99989
-8.18333	0.99909
-8.16667	1.00013
-8.15	1.00019
-8.13333	0.99994
-8.11667	1.00153
-8.1	0.99883
-8.08333	0.99887
-8.06667	1.00064
-8.05	0.99974
-8.03333	0.99945
-8.01667	1.00188
-8	0.99871
-7.98333	0.99852
-7.96667	1.00063
-7.95	0.99989
-7.93333	1.00111
-7.91667	0.99924
-7.9	0.99867
-7.88333	0.99894
-7.86667	0.99942
-7.85	0.99771
-7.83333	0.9986
-7.81667	0.99891
-7.8	0.99744
-7.78333	0.99853
-7.76667	0.99872
-7.75	0.99983
-7.73333	0.99803
-7.71667	0.9998
-7.7	1.00004
-7.68333	0.99701
-7.66667	1.00072
-7.65	1.00002
-7.63333	1.00064
-7.61667	0.99796
-7.6	0.9983
-7.58333	0.99872
-7.56667	0.99854
-7.55	0.99801
-7.53333	0.99902
-7.51667	0.99739
-7.5	1.00124
-7.48333	1.00083
-7.46667	1.00036
-7.45	0.9974
-7.43333	0.99878
-7.41667	0.99838
-7.4	0.99943
-7.38333	0.99909
-7.36667	0.99917
-7.35	0.99636
-7.33333	0.99876
-7.31667	0.99789
-7.3	0.99709
-7.28333	0.99974
-7.26667	1.00126
-7.25	1.00127
-7.23333	0.99656
-7.21667	0.99835
-7.2	0.99741
-7.18333	0.99983
-7.16667	0.99845
-7.15	0.99651
-7.13333	0.99819
-7.11667	0.99942
-7.1	0.99881
-7.08333	0.99767
-7.06667	0.99789
-7.05	0.99751
-7.03333	0.9983
-7.01667	0.99756
-7	0.99967
-6.98333	0.99911
-6.96667	0.99974
-6.95	1.00021
-6.93333	0.99711
-6.91667	0.99944
-6.9	0.99641
-6.88333	0.9999
-6.86667	0.99517
-6.85	0.99744
-6.83333	1.00007
-6.81667	1.00075
-6.8	1.00016
-6.78333	0.99802
-6.76667	1.00124
-6.75	0.99623
-6.73333	0.99814
-6.71667	0.99683
-6.7	0.9985
-6.68333	0.99696
-6.66667	0.99662
-6.65	0.99769
-6.63333	0.99695
-6.61667	0.9976
-6.6	1.00047
-6.58333	0.99754
-6.56667	0.99815
-6.55	0.99904
-6.53333	0.99962
-6.51667	0.99708
-6.5	0.99803
-6.48333	0.9967
-6.46667	1.00155
-6.45	1.00047
-6.43333	0.99939
-6.41667	0.99755
-6.4	0.99771
-6.38333	0.99902
-6.36667	0.9971
-6.35	0.99703
-6.33333	0.99828
-6.31667	0.99787
-6.3	0.99853
-6.28333	1.00013
-6.26667	0.99908
-6.25	0.99844
-6.23333	1.0003
-6.21667	0.99844
-6.2	0.99903
-6.18333	0.99736
-6.16667	0.99772
-6.15	0.99793
-6.13333	0.9989
-6.11667	0.99695
-6.1	0.99918
-6.08333	0.99825
-6.06667	0.99838
-6.05	0.99704
-6.03333	0.99788
-6.01667	0.99797
-6	0.99941
-5.98333	0.99908
-5.96667	0.99926
-5.95	0.99906
-5.93333	1.00009
-5.91667	0.997
-5.9	0.99929
-5.88333	0.99896
-5.86667	0.9987
-5.85	0.99788
-5.83333	0.99819
-5.81667	0.99695
-5.8	0.99781
-5.78333	1.00007
-5.76667	0.99844
-5.75	0.99813
-5.73333	0.99911
-5.71667	0.99957
-5.7	1.00043
-5.68333	1.00012
-5.66667	1.00106
-5.65	1.00109
-5.63333	1.00164
-5.61667	0.99907
-5.6	0.99918
-5.58333	1.00111
-5.56667	0.9979
-5.55	1.00028
-5.53333	0.99935
-5.51667	0.99773
-5.5	0.99917
-5.48333	0.9995
-5.46667	0.99781
-5.45	0.99806
-5.43333	1.00107
-5.41667	0.99899
-5.4	0.99675
-5.38333	0.99787
-5.36667	0.99921
-5.35	0.99861
-5.33333	1.0006
-5.31667	1.00026
-5.3	0.99958
-5.28333	1.00143
-5.26667	0.99978
-5.25	0.99829
-5.23333	0.99901
-5.21667	0.99834
-5.2	0.99885
-5.18333	0.9991
-5.16667	0.99807
-5.15	0.99931
-5.13333	0.99847
-5.11667	0.9985
-5.1	0.99971
-5.08333	0.99804
-5.06667	0.99953
-5.05	0.99987
-5.03333	1.00053
-5.01667	0.99906
-5	1.00122
-4.98333	0.99876
-4.96667	0.9995
-4.95	0.99906
-4.93333	0.99802
-4.91667	0.99805
-4.9	0.99716
-4.88333	0.99998
-4.86667	0.99953
-4.85	0.99874
-4.83333	0.99757
-4.81667	1.0007
-4.8	0.99926
-4.78333	1.00079
-4.76667	0.99938
-4.75	0.99934
-4.73333	0.99774
-4.71667	0.99816
-4.7	0.99869
-4.68333	1.00029
-4.66667	0.99839
-4.65	1.00219
-4.63333	1.00055
-4.61667	0.9984
-4.6	1.00024
-4.58333	0.99944
-4.56667	0.99911
-4.55	0.99959
-4.53333	0.99787
-4.51667	0.99721
-4.5	0.99888
-4.48333	0.99896
-4.46667	0.99824
-4.45	0.99983
-4.43333	1.00034
-4.41667	0.99852
-4.4	0.99905
-4.38333	1.00092
-4.36667	0.99653
-4.35	1.00012
-4.33333	0.99902
-4.31667	0.9996
-4.3	0.9994
-4.28333	0.99871
-4.26667	0.99782
-4.25	1.00019
-4.23333	0.99909
-4.21667	0.99798
-4.2	0.99789
-4.18333	0.99907
-4.16667	1.00108
-4.15	0.99952
-4.13333	0.99734
-4.11667	0.9978
-4.1	0.99855
-4.08333	0.99818
-4.06667	0.99847
-4.05	0.99623
-4.03333	0.99854
-4.01667	0.99897
-4	0.99865
-3.98333	1
-3.96667	0.99732
-3.95	0.99937
-3.93333	0.99953
-3.91667	0.99806
-3.9	0.99839
-3.88333	0.99705
-3.86667	0.99966
-3.85	0.99705
-3.83333	1.001
-3.81667	0.99851
-3.8	0.99756
-3.78333	0.99683
-3.76667	0.99979
-3.75	0.99815
-3.73333	0.99929
-3.71667	0.99876
-3.7	0.99689
-3.68333	0.99789
-3.66667	0.99978
-3.65	0.99852
-3.63333	0.99863
-3.61667	0.99943
-3.6	1.00049
-3.58333	0.99849
-3.56667	0.99898
-3.55	0.99836
-3.53333	0.99838
-3.51667	0.99714
-3.5	0.99778
-3.48333	0.99846
-3.46667	1.00009
-3.45	0.99828
-3.43333	0.99885
-3.41667	0.9989
-3.4	0.99772
-3.38333	0.9978
-3.36667	0.99963
-3.35	1.00063
-3.33333	1.00031
-3.31667	1.00109
-3.3	0.99993
-3.28333	0.9992
-3.26667	0.99793
-3.25	0.99987
-3.23333	0.99806
-3.21667	1.00144
-3.2	0.99801
-3.18333	0.99968
-3.16667	0.998
-3.15	1.00098
-3.13333	0.9992
-3.11667	0.99896
-3.1	0.99752
-3.08333	0.99864
-3.06667	1.0002
-3.05	0.99965
-3.03333	1.00182
-3.01667	0.99894
-3	0.9999
-2.98333	1.00025
-2.96667	0.99978
-2.95	0.99761
-2.93333	1.00145
-2.91667	0.99756
-2.9	1.00056
-2.88333	0.99808
-2.86667	0.99911
-2.85	1.00021
-2.83333	1
-2.81667	0.99941
-2.8	0.99832
-2.78333	0.99928
-2.76667	0.99954
-2.75	0.99848
-2.73333	0.99997
-2.71667	0.99802
-2.7	0.99995
-2.68333	0.99717
-2.66667	1.00076
-2.65	0.99828
-2.63333	1.00109
-2.61667	1.00182
-2.6	1.00074
-2.58333	1.00054
-2.56667	1.00107
-2.55	1.00029
-2.53333	0.99886
-2.51667	1.00044
-2.5	0.99913
-2.48333	0.99909
-2.46667	0.99662
-2.45	0.99988
-2.43333	0.99904
-2.41667	1.00115
-2.4	1.0019
-2.38333	1.00063
-2.36667	1.00054
-2.35	0.99804
-2.33333	0.99854
-2.31667	0.99838
-2.3	1.0011
-2.28333	1.00135
-2.26667	0.99796
-2.25	0.99935
-2.23333	0.99934
-2.21667	0.99985
-2.2	0.99944
-2.18333	0.99833
-2.16667	0.99954
-2.15	1.00081
-2.13333	1.00067
-2.11667	1.00026
-2.1	0.99651
-2.08333	0.99945
-2.06667	1.00314
-2.05	0.9995
-2.03333	0.99912
-2.01667	0.99807
-2	1.00009
-1.98333	0.99762
-1.96667	0.99955
-1.95	1.00032
-1.93333	1.00142
-1.91667	0.99933
-1.9	0.99921
-1.88333	0.99915
-1.86667	0.99971
-1.85	0.99908
-1.83333	1.00029
-1.81667	0.99902
-1.8	1.00013
-1.78333	0.99843
-1.76667	0.99976
-1.75	1.00033
-1.73333	1.00376
-1.71667	1.00104
-1.7	1.00109
-1.68333	0.99856
-1.66667	1.00261
-1.65	0.99818
-1.63333	1.00159
-1.61667	0.99919
-1.6	0.99879
-1.58333	1.0019
-1.56667	0.99964
-1.55	1.00028
-1.53333	0.99771
-1.51667	1.00191
-1.5	0.99992
-1.48333	1.00287
-1.46667	1.00062
-1.45	1.00235
-1.43333	1.00147
-1.41667	0.99925
-1.4	0.99981
-1.38333	1.00144
-1.36667	0.99957
-1.35	0.99894
-1.33333	0.99839
-1.31667	0.99971
-1.3	1.00038
-1.28333	0.99933
-1.26667	1.00198
-1.25	0.99864
-1.23333	0.99945
-1.21667	1.00012
-1.2	1.00031
-1.18333	1.00102
-1.16667	0.99825
-1.15	0.99998
-1.13333	0.99862
-1.11667	0.99906
-1.1	1.00055
-1.08333	1.00022
-1.06667	1.00078
-1.05	1.0006
-1.03333	0.99781
-1.01667	1.00035
-1	0.99784
-0.98333	0.99869
-0.96667	1.00079
-0.95	0.99947
-0.93333	0.99979
-0.91667	0.99917
-0.9	0.99823
-0.88333	0.99979
-0.86667	0.99809
-0.85	0.99802
-0.83333	1.00075
-0.81667	0.99905
-0.8	1.00116
-0.78333	1.00013
-0.76667	0.99906
-0.75	0.99632
-0.73333	0.99943
-0.71667	0.99853
-0.7	1.00044
-0.68333	1.0004
-0.66667	1.00046
-0.65	0.9997
-0.63333	0.99845
-0.61667	0.99858
-0.6	0.99904
-0.58333	0.99958
-0.56667	0.99729
-0.55	0.99795
-0.53333	0.99829
-0.51667	0.9991
-0.5	0.99902
-0.48333	0.99868
-0.46667	0.99789
-0.45	0.99812
-0.43333	0.99957
-0.41667	1.00073
-0.4	0.9995
-0.38333	0.99796
-0.36667	1.00002
-0.35	0.9994
-0.33333	0.99987
-0.31667	1.00133
-0.3	0.99914
-0.28333	1.00054
-0.26667	0.99954
-0.25	0.99972
-0.23333	0.99837
-0.21667	0.99913
-0.2	1.00263
-0.18333	0.99946
-0.16667	0.99802
-0.15	0.99992
-0.13333	0.9973
-0.11667	0.99765
-0.1	1.00036
-0.08333	1.00139
-0.06667	0.99958
-0.05	0.99977
-0.03333	0.99957
-0.01667	1
0.01667	0.90969
0.03333	0.88985
0.05	0.89137
0.06667	0.8916
0.08333	0.89209
0.1	0.89131
0.11667	0.88562
0.13333	0.88566
0.15	0.88637
0.16667	0.8808
0.18333	0.87998
0.2	0.87521
0.21667	0.8776
0.23333	0.87667
0.25	0.87092
0.26667	0.87331
0.28333	0.86866
0.3	0.87018
0.31667	0.86482
0.33333	0.86321
0.35	0.86119
0.36667	0.8622
0.38333	0.85961
0.4	0.85671
0.41667	0.85773
0.43333	0.85484
0.45	0.85531
0.46667	0.8507
0.48333	0.85038
0.5	0.84728
0.51667	0.84733
0.53333	0.84748
0.55	0.84352
0.56667	0.84268
0.58333	0.84102
0.6	0.83818
0.61667	0.83821
0.63333	0.83739
0.65	0.83487
0.66667	0.83408
0.68333	0.82882
0.7	0.82903
0.71667	0.83
0.73333	0.82666
0.75	0.82641
0.76667	0.82522
0.78333	0.82388
0.8	0.82262
0.81667	0.81925
0.83333	0.82005
0.85	0.81665
0.86667	0.81713
0.88333	0.81399
0.9	0.81443
0.91667	0.80993
0.93333	0.809
0.95	0.80733
0.96667	0.80703
0.98333	0.8072
1	0.80616
1.01667	0.80356
1.03333	0.80101
1.05	0.8026
1.06667	0.79857
1.08333	0.79708
1.1	0.794
1.11667	0.79746
1.13333	0.79474
1.15	0.79445
1.16667	0.79143
1.18333	0.7912
1.2	0.78951
1.21667	0.78848
1.23333	0.78579
1.25	0.78386
1.26667	0.78439
1.28333	0.78179
1.3	0.78365
1.31667	0.78173
1.33333	0.77922
1.35	0.77833
1.36667	0.77772
1.38333	0.77531
1.4	0.77692
1.41667	0.773
1.43333	0.77091
1.45	0.77015
1.46667	0.77117
1.48333	0.76856
1.5	0.76803
1.51667	0.76583
1.53333	0.76521
1.55	0.76505
1.56667	0.765
1.58333	0.76283
1.6	0.76006
1.61667	0.76028
1.63333	0.75834
1.65	0.75787
1.66667	0.75646
1.68333	0.75455
1.7	0.75637
1.71667	0.75268
1.73333	0.75065
1.75	0.75166
1.76667	0.7519
1.78333	0.7487
1.8	0.74796
1.81667	0.74628
1.83333	0.74562
1.85	0.74389
1.86667	0.743
1.88333	0.7431
1.9	0.74004
1.91667	0.73937
1.93333	0.74015
1.95	0.73692
1.96667	0.73389
1.98333	0.73674
2	0.73558
2.01667	0.73463
2.03333	0.73161
2.05	0.7324
2.06667	0.7324
2.08333	0.72989
2.1	0.72918
2.11667	0.72908
2.13333	0.72693
2.15	0.72652
2.16667	0.72379
2.18333	0.72486
2.2	0.72409
2.21667	0.72375
2.23333	0.72134
2.25	0.72182
2.26667	0.71813
2.28333	0.71756
2.3	0.71808
2.31667	0.71558
2.33333	0.71472
2.35	0.71074
2.36667	0.71434
2.38333	0.71328
2.4	0.71197
2.41667	0.71259
2.43333	0.71159
2.45	0.70953
2.46667	0.70712
2.48333	0.70837
2.5	0.70594
2.51667	0.70616
2.53333	0.70448
2.55	0.70394
2.56667	0.70335
2.58333	0.70201
2.6	0.70011
2.61667	0.70128
2.63333	0.69917
2.65	0.69812
2.66667	0.6964
2.68333	0.69523
2.7	0.69622
2.71667	0.69446
2.73333	0.69295
2.75	0.69348
2.76667	0.69274
2.78333	0.69199
2.8	0.68767
2.81667	0.68947
2.83333	0.68817
2.85	0.68925
2.86667	0.68746
2.88333	0.68652
2.9	0.68518
2.91667	0.68589
2.93333	0.68284
2.95	0.68498
2.96667	0.68219
2.98333	0.67841
3	0.68077
3.01667	0.6814
3.03333	0.67945
3.05	0.67844
3.06667	0.67913
3.08333	0.67679
3.1	0.67541
3.11667	0.67531
3.13333	0.67393
3.15	0.67237
3.16667	0.67163
3.18333	0.67243
3.2	0.66905
3.21667	0.67125
3.23333	0.66921
3.25	0.66825
3.26667	0.6669
3.28333	0.66928
3.3	0.66577
3.31667	0.66627
3.33333	0.66414
3.35	0.66449
3.36667	0.66338
3.38333	0.66187
3.4	0.6636
3.41667	0.66242
3.43333	0.66027
3.45	0.65898
3.46667	0.65963
3.48333	0.65817
3.5	0.65669
3.51667	0.65671
3.53333	0.65736
3.55	0.65639
3.56667	0.65422
3.58333	0.65335
3.6	0.65179
3.61667	0.65263
3.63333	0.65012
3.65	0.6526
3.66667	0.65066
3.68333	0.64843
3.7	0.64932
3.71667	0.64886
3.73333	0.64878
3.75	0.64617
3.76667	0.64671
3.78333	0.64595
3.8	0.64486
3.81667	0.64509
3.83333	0.64313
3.85	0.64482
3.86667	0.63975
3.88333	0.64183
3.9	0.6413
3.91667	0.6416
3.93333	0.64083
3.95	0.63975
3.96667	0.6371
3.98333	0.63823
4	0.6361
4.01667	0.63544
4.03333	0.63703
4.05	0.63518
4.06667	0.6328
4.08333	0.63359
4.1	0.6327
4.11667	0.63464
4.13333	0.63144
4.15	0.6323
4.16667	0.63004
4.18333	0.62901
4.2	0.62805
4.21667	0.62904
4.23333	0.62723
4.25	0.62718
4.26667	0.62583
4.28333	0.62625
4.3	0.62497
4.31667	0.62412
4.33333	0.62447
4.35	0.62248
4.36667	0.62409
4.38333	0.62126
4.4	0.62115
4.41667	0.62283
4.43333	0.62085
4.45	0.62076
4.46667	0.61886
4.48333	0.62098
4.5	0.6178
4.51667	0.61805
4.53333	0.61754
4.55	0.61677
4.56667	0.61624
4.58333	0.61599
4.6	0.61625
4.61667	0.61345
4.63333	0.61195
4.65	0.61243
4.66667	0.61169
4.68333	0.61153
4.7	0.61217
4.71667	0.61024
4.73333	0.61205
4.75	0.61063
4.76667	0.60986
4.78333	0.60981
4.8	0.60854
4.81667	0.60586
4.83333	0.60676
4.85	0.60543
4.86667	0.60653
4.88333	0.60402
4.9	0.60527
4.91667	0.60353
4.93333	0.60412
4.95	0.60284
4.96667	0.60257
4.98333	0.6015
5	0.60058
5.01667	0.60217
5.03333	0.60252
5.05	0.59968
5.06667	0.59919
5.08333	0.59932
5.1	0.59858
5.11667	0.5975
5.13333	0.59672
5.15	0.59791
5.16667	0.59782
5.18333	0.59622
5.2	0.59601
5.21667	0.59657
5.23333	0.5971
5.25	0.59584
5.26667	0.59433
5.28333	0.59415
5.3	0.59214
5.31667	0.59159
5.33333	0.59088
5.35	0.59214
5.36667	0.59196
5.38333	0.58964
5.4	0.59031
5.41667	0.58774
5.43333	0.58954
5.45	0.58736
5.46667	0.58705
5.48333	0.58809
5.5	0.58657
5.51667	0.58682
5.53333	0.58664
5.55	0.58594
5.56667	0.58528
5.58333	0.58449
5.6	0.58498
5.61667	0.58195
5.63333	0.58375
5.65	0.58345
5.66667	0.58202
5.68333	0.58154
5.7	0.57889
5.71667	0.57918
5.73333	0.58041
5.75	0.57868
5.76667	0.57775
5.78333	0.5775
5.8	0.57794
5.81667	0.5773
5.83333	0.57465
5.85	0.57705
5.86667	0.57488
5.88333	0.57667
5.9	0.57453
5.91667	0.57627
5.93333	0.57487
5.95	0.57437
5.96667	0.57459
5.98333	0.5756
6	0.57316
6.01667	0.57156
6.03333	0.57254
6.05	0.57217
6.06667	0.57137
6.08333	0.5709
6.1	0.56966
6.11667	0.56994
6.13333	0.56983
6.15	0.56861
6.16667	0.56912
6.18333	0.56728
6.2	0.56722
6.21667	0.56796
6.23333	0.56635
6.25	0.5665
6.26667	0.56634
6.28333	0.56697
6.3	0.56677
6.31667	0.56561
6.33333	0.56472
6.35	0.56527
6.36667	0.56392
6.38333	0.56435
6.4	0.56303
6.41667	0.56263
6.43333	0.5635
6.45	0.56309
6.46667	0.55962
6.48333	0.56169
6.5	0.56043
6.51667	0.56027
6.53333	0.56056
6.55	0.5585
6.56667	0.55954
6.58333	0.55808
6.6	0.55906
6.61667	0.55731
6.63333	0.55907
6.65	0.55624
6.66667	0.55617
6.68333	0.55706
6.7	0.55744
6.71667	0.55641
6.73333	0.5541
6.75	0.55613
6.76667	0.55654
6.78333	0.55633
6.8	0.55385
6.81667	0.55285
6.83333	0.55335
6.85	0.55325
6.86667	0.55295
6.88333	0.55295
6.9	0.55049
6.91667	0.55162
6.93333	0.54964
6.95	0.54982
6.96667	0.5509
6.98333	0.54953
7	0.54962
7.01667	0.54925
7.03333	0.551
7.05	0.54752
7.06667	0.54646
7.08333	0.54875
7.1	0.54693
7.11667	0.54736
7.13333	0.54593
7.15	0.54566
7.16667	0.54659
7.18333	0.54543
7.2	0.54637
7.21667	0.54761
7.23333	0.54591
7.25	0.54643
7.26667	0.54323
7.28333	0.54322
7.3	0.54383
7.31667	0.54279
7.33333	0.54174
7.35	0.54479
7.36667	0.54197
7.38333	0.54231
7.4	0.54063
7.41667	0.54088
7.43333	0.54035
7.45	0.54094
7.46667	0.53875
7.48333	0.54015
7.5	0.53849
7.51667	0.53918
7.53333	0.53825
7.55	0.53743
7.56667	0.53677
7.58333	0.53872
7.6	0.53716
7.61667	0.53735
7.63333	0.5371
7.65	0.53679
7.66667	0.53688
7.68333	0.53671
7.7	0.53476
7.71667	0.53686
7.73333	0.53413
7.75	0.53271
7.76667	0.53328
7.78333	0.53396
7.8	0.53298
7.81667	0.53512
7.83333	0.53267
7.85	0.53197
7.86667	0.53213
7.88333	0.53256
7.9	0.53141
7.91667	0.53145
7.93333	0.53052
7.95	0.53094
7.96667	0.52997
7.98333	0.5316
8	0.53022
8.01667	0.53026
8.03333	0.53016
8.05	0.52927
8.06667	0.53012
8.08333	0.5284
8.1	0.52686
8.11667	0.52709
8.13333	0.52872
8.15	0.52823
8.16667	0.527
8.18333	0.52763
8.2	0.5253
8.21667	0.52701
8.23333	0.52681
8.25	0.52581
8.26667	0.52629
8.28333	0.52484
8.3	0.52514
8.31667	0.52461
8.33333	0.5239
8.35	0.52405
8.36667	0.52434
8.38333	0.52278
8.4	0.5219
8.41667	0.52388
8.43333	0.52442
8.45	0.52377
8.46667	0.52081
8.48333	0.52197
8.5	0.52169
8.51667	0.52131
8.53333	0.52069
8.55	0.52211
8.56667	0.5201
8.58333	0.52081
8.6	0.51995
8.61667	0.52161
8.63333	0.51984
8.65	0.51912
8.66667	0.51902
8.68333	0.52074
8.7	0.51901
8.71667	0.51806
8.73333	0.51993
8.75	0.51763
8.76667	0.51778
8.78333	0.51836
8.8	0.51855
8.81667	0.51643
8.83333	0.51528
8.85	0.51503
8.86667	0.51583
8.88333	0.51584
8.9	0.51416
8.91667	0.515
8.93333	0.51399
8.95	0.51471
8.96667	0.51372
8.98333	0.51425
9	0.51397
9.01667	0.51183
9.03333	0.51142
9.05	0.51274
9.06667	0.51281
9.08333	0.5124
9.1	0.51118
9.11667	0.51131
9.13333	0.51216
9.15	0.51119
9.16667	0.51202
9.18333	0.51018
9.2	0.51051
9.21667	0.51172
9.23333	0.50971
9.25	0.50968
9.26667	0.5101
9.28333	0.50896
9.3	0.50799
9.31667	0.5089
9.33333	0.50852
9.35	0.50788
9.36667	0.50699
9.38333	0.50784
9.4	0.50941
9.41667	0.50765
9.43333	0.50702
9.45	0.50717
9.46667	0.50934
9.48333	0.50598
9.5	0.50817
9.51667	0.50587
9.53333	0.5053
9.55	0.50676
9.56667	0.50715
9.58333	0.5059
9.6	0.50729
9.61667	0.50524
9.63333	0.50439
9.65	0.50572
9.66667	0.50414
9.68333	0.50351
9.7	0.504
9.71667	0.50335
9.73333	0.50334
9.75	0.50234
9.76667	0.50286
9.78333	0.50303
9.8	0.50278
9.81667	0.50247
9.83333	0.50152
9.85	0.50053
9.86667	0.50165
9.88333	0.5034
9.9	0.5008
9.91667	0.50111
9.93333	0.50166
9.95	0.50148
9.96667	0.49829
9.98333	0.50021
10	0.49934
10.0167	0.49885
10.0333	0.49811
10.05	0.49968
10.0667	0.49847
10.0833	0.50036
10.1	0.49866
10.1167	0.49853
10.1333	0.49658
10.15	0.49646
10.1667	0.49814
10.1833	0.49875
10.2	0.49645
10.2167	0.49594
10.2333	0.49624
10.25	0.49824
10.2667	0.49713
10.2833	0.49626
10.3	0.4961
10.3167	0.49602
10.3333	0.4953
10.35	0.49562
10.3667	0.49509
10.3833	0.49578
10.4	0.49464
10.4167	0.49491
10.4333	0.49499
10.45	0.49376
10.4667	0.49479
10.4833	0.494
10.5	0.49337
10.5167	0.49325
10.5333	0.49222
10.55	0.49243
10.5667	0.49276
10.5833	0.4928
10.6	0.49374
10.6167	0.49262
10.6333	0.49181
10.65	0.49203
10.6667	0.4908
10.6833	0.49198
10.7	0.49094
10.7167	0.48994
10.7333	0.49076
10.75	0.49138
10.7667	0.49069
10.7833	0.49003
10.8	0.49047
10.8167	0.48991
10.8333	0.49016
10.85	0.48816
10.8667	0.49007
10.8833	0.48836
10.9	0.48984
10.9167	0.48852
10.9333	0.48772
10.95	0.48812
10.9667	0.48856
10.9833	0.48866
11	0.48888
11.0167	0.48675
11.0333	0.48756
11.05	0.48764
11.0667	0.48651
11.0833	0.48704
11.1	0.48774
11.1167	0.48793
11.1333	0.48748
11.15	0.48512
11.1667	0.48537
11.1833	0.48587
11.2	0.48721
11.2167	0.48642
11.2333	0.48648
11.25	0.48474
11.2667	0.48751
11.2833	0.48521
11.3	0.48555
11.3167	0.48485
11.3333	0.48578
11.35	0.48309
11.3667	0.48278
11.3833	0.48411
11.4	0.48492
11.4167	0.48322
11.4333	0.48402
11.45	0.48253
11.4667	0.48372
11.4833	0.48327
11.5	0.48354
11.5167	0.48389
11.5333	0.48278
11.55	0.48392
11.5667	0.48152
11.5833	0.48232
11.6	0.48058
11.6167	0.48267
11.6333	0.48091
11.65	0.48299
11.6667	0.4811
11.6833	0.47882
11.7	0.48106
11.7167	0.48019
11.7333	0.48079
11.75	0.47958
11.7667	0.48058
11.7833	0.48135
11.8	0.47945
11.8167	0.47855
11.8333	0.47932
11.85	0.47852
11.8667	0.48033
11.8833	0.48115
11.9	0.47888
11.9167	0.47973
11.9333	0.47823
11.95	0.47916
11.9667	0.47746
11.9833	0.47829
12	0.47779
12.0167	0.4771
12.0333	0.47714
12.05	0.47531
12.0667	0.47783
12.0833	0.47859
12.1	0.47802
12.1167	0.47826
12.1333	0.47741
12.15	0.47653
12.1667	0.47625
12.1833	0.4756
12.2	0.47609
12.2167	0.47605
12.2333	0.47577
12.25	0.4741
12.2667	0.47509
12.2833	0.47443
12.3	0.47575
12.3167	0.47482
12.3333	0.47376
12.35	0.47667
12.3667	0.47378
12.3833	0.47472
12.4	0.4741
12.4167	0.4732
12.4333	0.47399
12.45	0.47265
12.4667	0.47444
12.4833	0.47426
12.5	0.47335
12.5167	0.47355
12.5333	0.47392
12.55	0.47402
12.5667	0.47299
12.5833	0.47185
12.6	0.47225
12.6167	0.4728
12.6333	0.47202
12.65	0.47165
12.6667	0.47163
12.6833	0.47245
12.7	0.47186
12.7167	0.47298
12.7333	0.47151
12.75	0.4711
12.7667	0.47187
12.7833	0.47075
12.8	0.47159
12.8167	0.47112
12.8333	0.46922
12.85	0.47105
12.8667	0.47087
12.8833	0.4715
12.9	0.47004
12.9167	0.47035
12.9333	0.47039
12.95	0.46905
12.9667	0.4698
12.9833	0.47012
13	0.46981
13.0167	0.4712
13.0333	0.46913
13.05	0.46827
13.0667	0.46782
13.0833	0.47129
13.1	0.46739
13.1167	0.46909
13.1333	0.46862
13.15	0.46877
13.1667	0.46769
13.1833	0.46773
13.2	0.4673
13.2167	0.4692
13.2333	0.46832
13.25	0.46713
13.2667	0.46899
13.2833	0.46824
13.3	0.46781
13.3167	0.46802
13.3333	0.46749
13.35	0.46787
13.3667	0.46518
13.3833	0.4678
13.4	0.46645
13.4167	0.46737
13.4333	0.46506
13.45	0.46696
13.4667	0.46682
13.4833	0.46513
13.5	0.4662
13.5167	0.46599
13.5333	0.46584
13.55	0.46492
13.5667	0.46541
13.5833	0.46654
13.6	0.46561
13.6167	0.46701
13.6333	0.46544
13.65	0.46495
13.6667	0.46613
13.6833	0.46506
13.7	0.4644
13.7167	0.46375
13.7333	0.46413
13.75	0.46246
13.7667	0.46399
13.7833	0.46358
13.8	0.46296
13.8167	0.46264
13.8333	0.46448
13.85	0.46219
13.8667	0.46328
13.8833	0.4639
13.9	0.4615
13.9167	0.46246
13.9333	0.46295
13.95	0.4639
13.9667	0.46373
13.9833	0.46312
14	0.4645
14.0167	0.46343
14.0333	0.46198
14.05	0.4617
14.0667	0.46179
14.0833	0.46195
14.1	0.46267
14.1167	0.46052
14.1333	0.46207
14.15	0.46106
14.1667	0.46131
14.1833	0.46211
14.2	0.4608
14.2167	0.46046
14.2333	0.46091
14.25	0.45966
14.2667	0.46087
14.2833	0.45998
14.3	0.45923
14.3167	0.45947
14.3333	0.46023
14.35	0.45984
14.3667	0.45917
14.3833	0.45923
14.4	0.45808
14.4167	0.45872
14.4333	0.45879
14.45	0.45868
14.4667	0.45849
14.4833	0.45809
14.5	0.45998
14.5167	0.45946
14.5333	0.45877
14.55	0.45978
14.5667	0.45756
14.5833	0.45963
14.6	0.45843
14.6167	0.45731
14.6333	0.4573
14.65	0.45696
14.6667	0.45628
14.6833	0.45848
14.7	0.45773
14.7167	0.45871
14.7333	0.45775
14.75	0.45655
14.7667	0.45658
14.7833	0.45718
14.8	0.45665
14.8167	0.45686
14.8333	0.45698
14.85	0.4576
14.8667	0.45698
14.8833	0.45522
14.9	0.45719
14.9167	0.45606
14.9333	0.45577
14.95	0.45609
14.9667	0.45448
14.9833	0.45446
15	0.45586
15.0167	0.45541
15.0333	0.45667
15.05	0.45681
15.0667	0.45621
15.0833	0.45651
15.1	0.45505
15.1167	0.45597
15.1333	0.45655
15.15	0.45392
15.1667	0.45448
15.1833	0.45418
15.2	0.45504
15.2167	0.45526
15.2333	0.45532
15.25	0.45534
15.2667	0.45433
15.2833	0.45469
15.3	0.45472
15.3167	0.45422
15.3333	0.45358
15.35	0.45274
15.3667	0.45274
15.3833	0.45286
15.4	0.45382
15.4167	0.45246
15.4333	0.45293
15.45	0.45345
15.4667	0.45327
15.4833	0.45184
15.5	0.45342
15.5167	0.4518
15.5333	0.45182
15.55	0.45181
15.5667	0.45173
15.5833	0.45268
15.6	0.45089
15.6167	0.45197
15.6333	0.45246
15.65	0.45283
15.6667	0.4524
15.6833	0.45119
15.7	0.45089
15.7167	0.45154
15.7333	0.45089
15.75	0.45212
15.7667	0.45096
15.7833	0.45177
15.8	0.45052
15.8167	0.45118
15.8333	0.44987
15.85	0.45175
15.8667	0.4506
15.8833	0.4509
15.9	0.45166
15.9167	0.45166
15.9333	0.45039
15.95	0.44969
15.9667	0.45088
15.9833	0.45039
16	0.44944
16.0167	0.45005
16.0333	0.45124
16.05	0.44792
16.0667	0.4498
16.0833	0.44948
16.1	0.44881
16.1167	0.45018
16.1333	0.44885
16.15	0.44926
16.1667	0.44892
16.1833	0.44943
16.2	0.45058
16.2167	0.44929
16.2333	0.44898
16.25	0.44965
16.2667	0.4486
16.2833	0.44864
16.3	0.44805
16.3167	0.44732
16.3333	0.44869
16.35	0.44939
16.3667	0.44859
16.3833	0.44787
16.4	0.44771
16.4167	0.44741
16.4333	0.44753
16.45	0.4487
16.4667	0.4481
16.4833	0.44926
16.5	0.44555
16.5167	0.44735
16.5333	0.44764
16.55	0.44749
16.5667	0.44747
16.5833	0.44722
16.6	0.44626
16.6167	0.44704
16.6333	0.44648
16.65	0.44536
16.6667	0.44563
16.6833	0.44576
16.7	0.44585
16.7167	0.44687
16.7333	0.44724
16.75	0.44616
16.7667	0.44432
16.7833	0.44791
16.8	0.44536
16.8167	0.446
16.8333	0.44616
16.85	0.44663
16.8667	0.44621
16.8833	0.44506
16.9	0.44741
16.9167	0.44832
16.9333	0.44493
16.95	0.44709
16.9667	0.44602
16.9833	0.44671
17	0.44577
17.0167	0.44435
17.0333	0.44377
17.05	0.44593
17.0667	0.44538
17.0833	0.44514
17.1	0.44447
17.1167	0.44544
17.1333	0.44476
17.15	0.44561
17.1667	0.44605
17.1833	0.44535
17.2	0.44459
17.2167	0.44534
17.2333	0.44468
17.25	0.44495
17.2667	0.44372
17.2833	0.44532
17.3	0.44429
17.3167	0.44349
17.3333	0.4422
17.35	0.44456
17.3667	0.44374
17.3833	0.44329
17.4	0.44366
17.4167	0.44474
17.4333	0.44394
17.45	0.44245
17.4667	0.4428
17.4833	0.44302
17.5	0.44306
17.5167	0.44296
17.5333	0.44302
17.55	0.44363
17.5667	0.44304
17.5833	0.44266
17.6	0.44081
17.6167	0.44259
17.6333	0.44372
17.65	0.4426
17.6667	0.44334
17.6833	0.44297
17.7	0.44281
17.7167	0.44157
17.7333	0.4416
17.75	0.44218
17.7667	0.44212
17.7833	0.44199
17.8	0.4403
17.8167	0.4428
17.8333	0.44184
17.85	0.44153
17.8667	0.44152
17.8833	0.44314
17.9	0.44081
17.9167	0.44035
17.9333	0.44289
17.95	0.44144
17.9667	0.44188
17.9833	0.44215
18	0.44162
18.0167	0.44041
18.0333	0.44117
18.05	0.4398
18.0667	0.44037
18.0833	0.4396
18.1	0.44205
18.1167	0.4406
18.1333	0.442
18.15	0.43972
18.1667	0.44062
18.1833	0.43916
18.2	0.44054
18.2167	0.43941
18.2333	0.43956
18.25	0.43896
18.2667	0.43804
18.2833	0.43968
18.3	0.44085
18.3167	0.4393
18.3333	0.43895
18.35	0.44013
18.3667	0.43884
18.3833	0.43831
18.4	0.43972
18.4167	0.43922
18.4333	0.44036
18.45	0.44178
18.4667	0.43916
18.4833	0.43929
18.5	0.44
18.5167	0.43967
18.5333	0.43871
18.55	0.43898
18.5667	0.43783
18.5833	0.43811
18.6	0.43903
18.6167	0.43804
18.6333	0.43894
18.65	0.43778
18.6667	0.43778
18.6833	0.43775
18.7	0.43846
18.7167	0.43948
18.7333	0.4372
18.75	0.43755
18.7667	0.43807
18.7833	0.43681
18.8	0.43734
18.8167	0.43809
18.8333	0.43817
18.85	0.43789
18.8667	0.43798
18.8833	0.43836
18.9	0.43977
18.9167	0.43881
18.9333	0.43744
18.95	0.43838
18.9667	0.4381
18.9833	0.4381
19	0.437
19.0167	0.43595
19.0333	0.43707
19.05	0.43731
19.0667	0.43694
19.0833	0.43862
19.1	0.43748
19.1167	0.4371
19.1333	0.43657
19.15	0.43661
19.1667	0.43685
19.1833	0.43862
19.2	0.43749
19.2167	0.43708
19.2333	0.43804
19.25	0.43406
19.2667	0.43692
19.2833	0.43604
19.3	0.43703
19.3167	0.43704
19.3333	0.43699
19.35	0.43612
19.3667	0.43748
19.3833	0.43633
19.4	0.43586
19.4167	0.43681
19.4333	0.43538
19.45	0.43659
19.4667	0.43733
19.4833	0.43593
19.5	0.43652
19.5167	0.43624
19.5333	0.43611
19.55	0.43651
19.5667	0.43476
19.5833	0.43428
19.6	0.43625
19.6167	0.43557
19.6333	0.43491
19.65	0.43491
19.6667	0.43571
19.6833	0.43419
19.7	0.43473
19.7167	0.4354
19.7333	0.43498
19.75	0.43617
19.7667	0.43496
19.7833	0.43443
19.8	0.43563
19.8167	0.43384
19.8333	0.43352
19.85	0.43376
19.8667	0.43532
19.8833	0.43456
19.9	0.43465
19.9167	0.43351
19.9333	0.43522
19.95	0.43563
19.9667	0.43491
19.9833	0.43555
20	0.43455
20.0167	0.4341
20.0333	0.43328
20.05	0.43388
20.0667	0.4336
20.0833	0.43611
20.1	0.43398
20.1167	0.43411
20.1333	0.43277
20.15	0.43252
20.1667	0.43365
20.1833	0.43442
20.2	0.43229
20.2167	0.43396
20.2333	0.43383
20.25	0.43386
20.2667	0.43249
20.2833	0.43376
20.3	0.43398
20.3167	0.43342
20.3333	0.43315
20.35	0.43191
20.3667	0.43254
20.3833	0.43359
20.4	0.43261
20.4167	0.43307
20.4333	0.43443
20.45	0.43205
20.4667	0.43336
20.4833	0.43233
20.5	0.43288
20.5167	0.43271
20.5333	0.43259
20.55	0.43325
20.5667	0.4334
20.5833	0.43323
20.6	0.43226
20.6167	0.43162
20.6333	0.43175
20.65	0.43265
20.6667	0.43294
20.6833	0.43321
20.7	0.4318
20.7167	0.43124
20.7333	0.43183
20.75	0.43197
20.7667	0.43117
20.7833	0.43249
20.8	0.43317
20.8167	0.43136
20.8333	0.43246
20.85	0.43206
20.8667	0.43158
20.8833	0.43059
20.9	0.43199
20.9167	0.43229
20.9333	0.43319
20.95	0.43192
20.9667	0.4306
20.9833	0.43199
21	0.43082
21.0167	0.43109
21.0333	0.43214
21.05	0.43024
21.0667	0.43238
21.0833	0.42862
21.1	0.42982
21.1167	0.43123
21.1333	0.43132
21.15	0.43067
21.1667	0.4306
21.1833	0.43141
21.2	0.43072
21.2167	0.43196
21.2333	0.43182
21.25	0.43057
21.2667	0.43141
21.2833	0.43114
21.3	0.43052
21.3167	0.43039
21.3333	0.43206
21.35	0.43133
21.3667	0.4306
21.3833	0.43074
21.4	0.43001
21.4167	0.43045
21.4333	0.42996
21.45	0.4284
21.4667	0.42966
21.4833	0.42995
21.5	0.42872
21.5167	0.43145
21.5333	0.4315
21.55	0.42991
21.5667	0.42997
21.5833	0.42984
21.6	0.43031
21.6167	0.42879
21.6333	0.42918
21.65	0.42911
21.6667	0.42975
21.6833	0.42746
21.7	0.4297
21.7167	0.43026
21.7333	0.42931
21.75	0.42844
21.7667	0.42856
21.7833	0.42861
21.8	0.42843
21.8167	0.42907
21.8333	0.42938
21.85	0.42889
21.8667	0.43127
21.8833	0.43003
21.9	0.43036
21.9167	0.4278
21.9333	0.43033
21.95	0.42906
21.9667	0.42827
21.9833	0.42856
22	0.42935
22.0167	0.42865
22.0333	0.42866
22.05	0.42954
22.0667	0.42905
22.0833	0.42849
22.1	0.42864
22.1167	0.42991
22.1333	0.42923
22.15	0.42689
22.1667	0.42618
22.1833	0.42998
22.2	0.42756
22.2167	0.42837
22.2333	0.42867
22.25	0.42842
22.2667	0.42909
22.2833	0.42718
22.3	0.42758
22.3167	0.42618
22.3333	0.42682
22.35	0.42851
22.3667	0.42857
22.3833	0.428
22.4	0.42782
22.4167	0.42717
22.4333	0.42754
22.45	0.42728
22.4667	0.4281
22.4833	0.42753
22.5	0.42626
22.5167	0.42777
22.5333	0.4274
22.55	0.4262
22.5667	0.42601
22.5833	0.42672
22.6	0.42704
22.6167	0.42687
22.6333	0.4264
22.65	0.42653
22.6667	0.42608
22.6833	0.42554
22.7	0.42639
22.7167	0.42806
22.7333	0.42522
22.75	0.42845
22.7667	0.42682
22.7833	0.42731
22.8	0.42526
22.8167	0.42593
22.8333	0.42553
22.85	0.42713
22.8667	0.42704
22.8833	0.42726
22.9	0.42657
22.9167	0.42626
22.9333	0.42756
22.95	0.42747
22.9667	0.42424
22.9833	0.42741
23	0.42582
23.0167	0.42557
23.0333	0.42653
23.05	0.42599
23.0667	0.42742
23.0833	0.42823
23.1	0.42638
23.1167	0.42578
23.1333	0.42517
23.15	0.42612
23.1667	0.42688
23.1833	0.42633
23.2	0.42493
23.2167	0.42472
23.2333	0.42505
23.25	0.42475
23.2667	0.42497
23.2833	0.42604
[truncated: 2,203 more rows]

## Sheet: Figure 4c
Figure 4c
Lid-Atto542+NM-JF646				DS-Atto542+NM-JF646				DS-Atto542+Lid-JF646
Time (min)	Atto542 (Photons)	JF646 (Photons)		Time (min)	Atto542 (Photons)	JF646 (Photons)		Time (min)	Atto542 (Photons)	JF646 (Photons)
0.005	13.5802	18.1538		0.005	14.3519	18.7692		0.005	12.8086	21.8462
0.01	14.0432	11.5385		0.01	21.9136	25.8462		0.01	14.1975	25.0769
0.015	10.9568	17.6923		0.015	22.2222	15.6923		0.015	16.9753	17.8462
0.02	17.7469	21.8462		0.02	16.6667	20.6154		0.02	11.5741	19.6923
0.025	15.7407	14.1539		0.025	11.8827	19.2308		0.025	12.037	23.3846
0.03	14.9691	16.1538		0.03	16.5124	18.3077		0.03	11.8827	23.6923
0.035	15.4321	13.6923		0.035	19.1358	22.1538		0.035	14.8148	23.5385
0.04	14.6605	14.6154		0.04	13.5802	19.5385		0.04	13.4259	19.6923
0.045	11.7284	11.3846		0.045	19.4444	20.6154		0.045	14.1975	20.1538
0.05	11.5741	13.2308		0.05	19.5988	17.8462		0.05	14.6605	23.2308
0.055	11.1111	11.5385		0.055	16.5124	20.6154		0.055	13.8889	25.8462
0.06	21.142	13.8461		0.06	12.3457	20.4615		0.06	9.87654	18.1538
0.065	15.2778	13.3846		0.065	12.6543	18.1538		0.065	13.8889	23.0769
0.07	22.0679	15.0769		0.07	24.2284	19.6923		0.07	14.6605	15.5385
0.075	15.5864	14.3077		0.075	13.5802	15.3846		0.075	15.2778	19.5385
0.08	22.8395	20.3077		0.08	16.821	15.5385		0.08	13.5802	24.7692
0.085	17.284	20.4615		0.085	19.9074	18.1538		0.085	17.4383	18.6154
0.09	15.4321	17.5385		0.09	14.5062	14.1539		0.09	10.9568	20.1538
0.095	10.3395	20.1538		0.095	16.9753	26.3077		0.095	11.5741	17.3846
0.1	12.3457	10.6154		0.1	18.5185	20.9231		0.1	7.87037	15.5385
0.105	12.8086	14.7692		0.105	14.1975	21.8462		0.105	14.3519	21.6923
0.11	14.1975	9.07692		0.11	15.2778	18.9231		0.11	15.5864	26.3077
0.115	15.2778	19.5385		0.115	22.0679	21.5385		0.115	13.1173	24.9231
0.12	14.3519	13.0769		0.12	14.9691	20		0.12	11.4198	21.2308
0.125	16.2037	15.2308		0.125	9.5679	18.3077		0.125	16.5124	18.7692
0.13	20.679	16.7692		0.13	15.8951	14.6154		0.13	10.8025	17.8462
0.135	14.8148	18.1538		0.135	15.7407	18.6154		0.135	13.4259	16
0.14	12.963	18.4615		0.14	20.0617	21.8462		0.14	11.4198	17.6923
0.145	10.3395	12		0.145	21.142	16.9231		0.145	12.8086	22.9231
0.15	11.7284	15.5385		0.15	19.4444	14.4615		0.15	12.8086	20.9231
0.155	12.5	20.7692		0.155	14.5062	17.2308		0.155	10.1852	23.2308
0.16	15.8951	11.2308		0.16	15.2778	21.6923		0.16	14.0432	17.6923
0.165	12.8086	12.9231		0.165	13.1173	17.0769		0.165	10.6481	18.1538
0.17	12.1914	13.0769		0.17	20.9876	20.6154		0.17	15.1235	22.4615
0.175	12.037	15.2308		0.175	14.3519	13.5385		0.175	12.963	20.7692
0.18	11.4198	17.0769		0.18	17.7469	27.2308		0.18	11.5741	25.3846
0.185	12.3457	14.7692		0.185	16.0494	17.6923		0.185	8.17901	19.6923
0.19	16.0494	15.6923		0.19	20.5247	24.4615		0.19	12.8086	22
0.195	12.5	15.6923		0.195	14.0432	17.2308		0.195	13.8889	25.5385
0.2	17.4383	12.9231		0.2	12.3457	23.5385		0.2	16.5124	20.1538
0.205	12.037	14.3077		0.205	22.3765	19.3846		0.205	10.6481	25.6923
0.21	16.2037	20.6154		0.21	14.9691	20.3077		0.21	13.1173	18.7692
0.215	14.0432	15.8461		0.215	17.5926	24.7692		0.215	15.8951	20.6154
0.22	16.2037	20		0.22	19.7531	18.4615		0.22	16.0494	22.4615
0.225	13.4259	8.92308		0.225	16.6667	22		0.225	13.2716	18.6154
0.23	17.4383	12.4615		0.23	18.8272	22.6154		0.23	14.5062	20.1538
0.235	15.5864	17.5385		0.235	23.7654	24.7692		0.235	9.72222	21.8462
0.24	8.64198	17.0769		0.24	17.9012	25.5385		0.24	12.963	20.3077
0.245	12.037	16		0.245	15.8951	20.3077		0.245	15.2778	20.4615
0.25	17.284	16.4615		0.25	10.3395	18.4615		0.25	12.6543	18.9231
0.255	15.7407	10.9231		0.255	15.1235	15.6923		0.255	12.963	18.6154
0.26	16.9753	17.0769		0.26	15.2778	17.2308		0.26	18.2099	18.4615
0.265	20.0617	11.2308		0.265	13.7346	15.0769		0.265	11.5741	23.3846
0.27	18.0556	14		0.27	10.6481	16		0.27	13.4259	21.8462
0.275	14.0432	15.3846		0.275	17.7469	16.1538		0.275	13.1173	22.7692
0.28	11.8827	14.7692		0.28	13.7346	17.5385		0.28	15.2778	22.7692
0.285	17.4383	17.0769		0.285	18.2099	16.1538		0.285	11.4198	18.4615
0.29	17.4383	17.8462		0.29	13.7346	18		0.29	8.95062	19.2308
0.295	15.5864	10.1539		0.295	15.1235	20.7692		0.295	8.95062	21.5385
0.3	10.8025	14.3077		0.3	22.6852	16		0.3	12.1914	20.6154
0.305	19.1358	13.3846		0.305	14.5062	20.1538		0.305	18.9815	22.1538
0.31	14.1975	15.6923		0.31	17.1296	20.7692		0.31	15.2778	21.2308
0.315	14.6605	12.9231		0.315	18.9815	23.2308		0.315	9.10494	22.9231
0.32	14.0432	9.69231		0.32	22.8395	25.0769		0.32	13.8889	18.9231
0.325	16.5124	16		0.325	14.5062	20.4615		0.325	11.8827	18
0.33	19.2901	15.5385		0.33	16.6667	20.3077		0.33	11.7284	25.3846
0.335	15.5864	14.9231		0.335	18.9815	19.8462		0.335	12.5	27.2308
0.34	13.5802	13.8461		0.34	15.8951	28.4615		0.34	9.10494	22.9231
0.345	12.963	12.6154		0.345	17.5926	21.0769		0.345	12.3457	22
0.35	14.0432	10.6154		0.35	16.0494	22.7692		0.35	12.3457	20.7692
0.355	16.0494	11.2308		0.355	15.8951	25.0769		0.355	14.9691	19.3846
0.36	14.8148	17.2308		0.36	16.0494	21.0769		0.36	11.2654	21.5385
0.365	15.8951	16.1538		0.365	22.5309	18.4615		0.365	7.25309	22.3077
0.37	10.8025	14.4615		0.37	17.9012	20.7692		0.37	13.4259	15.3846
0.375	11.1111	19.3846		0.375	19.5988	16.4615		0.375	9.72222	20.9231
0.38	16.0494	18.1538		0.38	14.8148	15.0769		0.38	8.17901	21.0769
0.385	11.8827	18.4615		0.385	17.7469	22.6154		0.385	10.1852	21.5385
0.39	13.8889	15.8461		0.39	20.8333	18		0.39	12.6543	20.6154
0.395	16.6667	13.0769		0.395	22.9938	23.3846		0.395	16.9753	20.1538
0.4	13.8889	15.6923		0.4	11.8827	22.9231		0.4	10.9568	22.9231
0.405	9.87654	13.5385		0.405	15.4321	30.1538		0.405	22.8395	18.9231
0.41	11.8827	16.4615		0.41	24.6914	20.6154		0.41	15.7407	23.5385
0.415	13.7346	16		0.415	19.5988	17.2308		0.415	16.0494	18
0.42	17.284	14		0.42	20.5247	17.5385		0.42	12.5	24.3077
0.425	13.8889	12		0.425	20.9876	23.8462		0.425	16.6667	18.4615
0.43	13.1173	18.6154		0.43	18.6728	22.4615		0.43	12.6543	20.4615
0.435	15.2778	16.9231		0.435	17.9012	18.6154		0.435	12.963	24
0.44	17.284	13.3846		0.44	18.6728	23.8462		0.44	12.1914	20.4615
0.445	14.0432	17.3846		0.445	21.4506	24.6154		0.445	15.7407	18.4615
0.45	11.7284	14.3077		0.45	21.6049	18		0.45	14.1975	22.4615
0.455	14.3519	13.6923		0.455	20.8333	14.1539		0.455	10.1852	21.6923
0.46	16.9753	20.7692		0.46	13.7346	21.3846		0.46	17.284	30.6154
0.465	10.8025	15.3846		0.465	19.5988	17.6923		0.465	18.5185	21.8462
0.47	14.6605	15.6923		0.47	21.2963	18.1538		0.47	14.3519	22.3077
0.475	16.6667	11.8461		0.475	19.2901	20.4615		0.475	13.8889	16
0.48	9.87654	23.2308		0.48	16.9753	17.6923		0.48	14.1975	20.9231
0.485	13.2716	15.0769		0.485	19.5988	21.8462		0.485	14.5062	20.9231
0.49	11.2654	14.3077		0.49	18.2099	19.6923		0.49	10.3395	26.4615
0.495	12.963	12.7692		0.495	13.2716	18.9231		0.495	14.1975	23.5385
0.5	17.4383	14.3077		0.5	18.8272	18.7692		0.5	12.037	16.3077
0.505	12.963	14.9231		0.505	15.2778	21.6923		0.505	11.7284	23.5385
0.51	17.7469	12.9231		0.51	18.2099	23.6923		0.51	13.8889	21.3846
0.515	15.5864	15.3846		0.515	11.8827	22.3077		0.515	9.87654	26
0.52	11.2654	11.5385		0.52	13.8889	16		0.52	12.037	24.7692
0.525	18.3642	15.0769		0.525	20.9876	15.8461		0.525	14.3519	21.0769
0.53	14.9691	21.3846		0.53	17.9012	16.9231		0.53	12.3457	24.4615
0.535	12.3457	15.3846		0.535	15.2778	16.6154		0.535	13.8889	20.9231
0.54	15.4321	11.2308		0.54	20.3704	14.6154		0.54	9.41358	17.2308
0.545	18.2099	17.0769		0.545	17.9012	19.0769		0.545	10.9568	20.9231
0.55	12.963	16.1538		0.55	22.0679	17.8462		0.55	11.4198	16.1538
0.555	11.4198	18.3077		0.555	16.358	17.5385		0.555	16.5124	20.6154
0.56	12.1914	14.1539		0.56	17.4383	16.4615		0.56	14.9691	17.8462
0.565	14.8148	12.4615		0.565	20.216	23.2308		0.565	16.0494	22
0.57	13.8889	12.3077		0.57	17.9012	18.3077		0.57	12.963	19.5385
0.575	14.3519	14.3077		0.575	14.5062	26.6154		0.575	12.1914	22.7692
0.58	11.5741	15.2308		0.58	14.6605	20.3077		0.58	12.963	18
0.585	17.5926	20		0.585	24.0741	26.1538		0.585	15.4321	27.5385
0.59	11.2654	12.3077		0.59	18.2099	22.6154		0.59	12.037	14.9231
0.595	17.4383	14.3077		0.595	21.2963	22.7692		0.595	12.963	24
0.6	20.3704	12		0.6	14.9691	17.6923		0.6	14.3519	23.8462
0.605	15.1235	15.2308		0.605	23.9198	25.6923		0.605	11.8827	20
0.61	17.7469	14.9231		0.61	12.963	25.3846		0.61	10.4938	22.3077
0.615	17.284	18.3077		0.615	15.7407	24.9231		0.615	13.4259	18.9231
0.62	14.0432	17.5385		0.62	18.3642	27.3846		0.62	9.5679	21.3846
0.625	15.8951	13.5385		0.625	14.9691	23.6923		0.625	13.2716	21.3846
0.63	18.2099	15.6923		0.63	19.9074	24.1538		0.63	12.6543	20.9231
0.635	15.5864	20.1538		0.635	15.2778	21.8462		0.635	5.09259	18.4615
0.64	15.8951	15.5385		0.64	19.9074	23.0769		0.64	15.2778	26.7692
0.645	17.1296	15.8461		0.645	14.6605	22.7692		0.645	11.8827	20.3077
0.65	12.8086	11.5385		0.65	16.5124	14		0.65	9.25926	19.5385
0.655	12.8086	9.84615		0.655	28.2407	15.0769		0.655	16.358	19.8462
0.66	12.3457	19.5385		0.66	15.5864	17.6923		0.66	11.2654	24.1538
0.665	13.7346	14		0.665	16.6667	20.6154		0.665	17.9012	25.5385
0.67	13.4259	19.5385		0.67	14.0432	20.7692		0.67	8.95062	16.1538
0.675	15.5864	12.7692		0.675	18.2099	20.3077		0.675	11.8827	18.3077
0.68	15.8951	14		0.68	16.5124	20.3077		0.68	12.5	25.3846
0.685	14.9691	15.8461		0.685	16.5124	19.0769		0.685	10.4938	25.3846
0.69	10.9568	6.92308		0.69	13.5802	23.5385		0.69	9.25926	23.5385
0.695	13.8889	13.5385		0.695	18.9815	23.8462		0.695	13.4259	17.3846
0.7	15.8951	14		0.7	24.6914	21.6923		0.7	12.963	24.7692
0.705	17.284	17.8462		0.705	14.3519	28.3077		0.705	11.4198	18.6154
0.71	17.1296	19.2308		0.71	19.2901	26.3077		0.71	14.3519	27.5385
0.715	16.358	16.6154		0.715	18.3642	23.2308		0.715	15.5864	20.6154
0.72	15.2778	16.3077		0.72	10.9568	24		0.72	12.3457	20.7692
0.725	17.7469	16.6154		0.725	17.4383	18		0.725	10.6481	18.3077
0.73	19.7531	15.5385		0.73	20.8333	32.4615		0.73	11.8827	21.2308
0.735	20.8333	12.3077		0.735	12.5	21.3846		0.735	10.9568	24.6154
0.74	15.8951	13.2308		0.74	16.6667	19.0769		0.74	13.7346	15.2308
0.745	12.3457	17.2308		0.745	16.0494	25.3846		0.745	13.7346	18
0.75	12.037	10.3077		0.75	23.3025	16		0.75	18.5185	25.5385
0.755	10.6481	15.6923		0.755	23.1482	26.7692		0.755	18.6728	16.9231
0.76	13.7346	12.7692		0.76	18.6728	12.6154		0.76	10.9568	16.9231
0.765	15.8951	14.3077		0.765	16.9753	19.3846		0.765	20.9876	19.2308
0.77	17.4383	16		0.77	27.9321	20.4615		0.77	14.8148	18.3077
0.775	11.5741	16		0.775	17.9012	18.4615		0.775	13.4259	20.4615
0.78	15.8951	13.5385		0.78	22.6852	24.6154		0.78	16.6667	19.6923
0.785	13.5802	17.6923		0.785	17.9012	19.3846		0.785	12.1914	20.4615
0.79	12.963	17.2308		0.79	14.5062	24.9231		0.79	10.6481	21.5385
0.795	17.4383	14.9231		0.795	18.2099	24.4615		0.795	14.6605	21.3846
0.8	15.1235	14		0.8	16.821	21.6923		0.8	12.6543	26.3077
0.805	13.2716	16.4615		0.805	17.1296	24.3077		0.805	10.1852	24.4615
0.81	12.6543	12.6154		0.81	18.5185	19.6923		0.81	12.037	21.5385
0.815	12.8086	10.6154		0.815	13.7346	18.3077		0.815	13.7346	21.2308
0.82	10.0309	13.8461		0.82	19.1358	19.8462		0.82	11.1111	18
0.825	17.7469	12.3077		0.825	20.679	21.3846		0.825	9.25926	19.6923
0.83	16.0494	14.7692		0.83	24.3827	12.7692		0.83	11.8827	16.3077
0.835	12.5	15.6923		0.835	19.4444	25.0769		0.835	6.48148	18.6154
0.84	12.6543	12.7692		0.84	15.1235	16.6154		0.84	12.963	22.7692
0.845	16.0494	13.8461		0.845	15.8951	20		0.845	13.1173	21.2308
0.85	16.5124	15.6923		0.85	15.2778	26.3077		0.85	14.8148	23.5385
0.855	9.87654	11.8461		0.855	15.8951	20.4615		0.855	9.87654	20.4615
0.86	11.1111	14		0.86	18.0556	21.6923		0.86	13.1173	23.8462
0.865	15.1235	14.3077		0.865	16.6667	22.6154		0.865	14.1975	19.3846
0.87	11.5741	13.6923		0.87	22.8395	28.6154		0.87	7.40741	20.6154
0.875	14.3519	16.7692		0.875	19.2901	26.3077		0.875	15.7407	18.4615
0.88	14.9691	18.6154		0.88	18.3642	22.1538		0.88	11.4198	24.6154
0.885	12.3457	14.6154		0.885	22.5309	13.3846		0.885	16.2037	18.7692
0.89	16.2037	16.6154		0.89	25	24.1538		0.89	18.2099	26.9231
0.895	13.2716	14.1539		0.895	20.8333	18.3077		0.895	12.3457	26.7692
0.9	19.4444	13.2308		0.9	24.6914	20		0.9	9.41358	21.3846
0.905	15.4321	14.1539		0.905	17.9012	16.3077		0.905	12.5	24
0.91	13.4259	15.6923		0.91	23.6111	21.0769		0.91	13.8889	28.6154
0.915	18.8272	18.3077		0.915	12.5	22.7692		0.915	9.41358	24.4615
0.92	16.358	19.5385		0.92	22.5309	24.7692		0.92	14.0432	23.3846
0.925	15.5864	16.3077		0.925	14.5062	21.8462		0.925	9.41358	20.4615
0.93	14.3519	14.3077		0.93	19.5988	25.3846		0.93	11.7284	19.3846
0.935	12.037	12.9231		0.935	24.3827	26		0.935	10.4938	20.4615
0.94	17.9012	15.8461		0.94	20.3704	22.1538		0.94	12.8086	22.9231
0.945	14.8148	13.5385		0.945	15.1235	22.4615		0.945	12.1914	20.1538
0.95	12.5	15.2308		0.95	23.6111	27.0769		0.95	10.6481	23.2308
0.955	14.5062	17.5385		0.955	19.9074	21.3846		0.955	14.6605	17.5385
0.96	14.0432	15.3846		0.96	19.5988	15.8461		0.96	12.963	19.2308
0.965	13.8889	15.8461		0.965	14.8148	17.0769		0.965	12.8086	24.3077
0.97	15.8951	14.6154		0.97	14.6605	23.0769		0.97	14.3519	18.3077
0.975	19.4444	17.3846		0.975	13.5802	18.4615		0.975	12.1914	19.2308
0.98	14.1975	13.5385		0.98	13.7346	25.0769		0.98	14.9691	22.7692
0.985	11.2654	17.3846		0.985	16.2037	30.4615		0.985	9.10494	16.3077
0.99	16.5124	16.1538		0.99	16.358	26.1538		0.99	9.5679	26.4615
0.995	15.5864	13.0769		0.995	11.8827	25.6923		0.995	8.95062	19.2308
1	18.0556	16.6154		1	8.33333	5.23077		1	14.9691	16.7692
1.005	17.7469	14.1539		1.005	7.56173	6.30769		1.005	11.1111	20.6154
1.01	13.7346	15.3846		1.01	7.87037	2.92308		1.01	11.7284	20.4615
1.015	16.821	17.3846		1.015	10.1852	6.46154		1.015	14.1975	17.6923
1.02	16.5124	18.4615		1.02	6.6358	8.15385		1.02	13.4259	23.6923
1.025	18.0556	19.2308		1.025	5.8642	6		1.025	15.1235	19.3846
1.03	11.7284	12.1539		1.03	6.6358	8.61538		1.03	15.2778	20.4615
1.035	17.7469	17.0769		1.035	14.0432	14		1.035	14.6605	23.3846
1.04	11.7284	12.3077		1.04	15.4321	28		1.04	12.1914	25.2308
1.045	12.3457	17.2308		1.045	21.6049	28.7692		1.045	9.41358	20.7692
1.05	17.284	17.6923		1.05	16.5124	24.9231		1.05	11.1111	22.7692
1.055	19.2901	15.3846		1.055	14.8148	18.1538		1.055	9.72222	24.9231
1.06	12.963	11.8461		1.06	20.9876	19.3846		1.06	13.4259	23.0769
1.065	11.8827	9.84615		1.065	13.4259	21.8462		1.065	13.4259	23.5385
1.07	13.8889	15.0769		1.07	19.1358	27.8462		1.07	15.1235	21.0769
1.075	16.6667	15.8461		1.075	12.3457	26.3077		1.075	14.1975	20.4615
1.08	11.4198	16.4615		1.08	10.0309	26		1.08	13.8889	20.4615
1.085	10.0309	13.8461		1.085	15.8951	32.3077		1.085	16.0494	18.7692
1.09	12.037	18.9231		1.09	13.1173	21.6923		1.09	12.5	23.2308
1.095	14.0432	16.9231		1.095	19.2901	22.1538		1.095	14.0432	20
1.1	11.1111	16		1.1	14.6605	28.1538		1.1	10.0309	25.5385
1.105	12.037	11.2308		1.105	18.9815	17.2308		1.105	13.5802	23.3846
1.11	18.5185	24.7692		1.11	22.2222	21.0769		1.11	9.41358	18.6154
1.115	15.4321	14.4615		1.115	15.5864	23.6923		1.115	17.284	20.1538
1.12	13.2716	16.1538		1.12	23.7654	21.5385		1.12	17.4383	21.3846
1.125	16.821	14.4615		1.125	15.7407	18.7692		1.125	11.2654	21.8462
1.13	16.2037	12.3077		1.13	16.2037	22		1.13	14.3519	18.9231
1.135	16.9753	13.8461		1.135	13.5802	21.8462		1.135	11.2654	22.7692
1.14	13.2716	12		1.14	14.8148	17.5385		1.14	16.821	17.0769
1.145	12.6543	14.4615		1.145	16.358	21.3846		1.145	11.2654	20.6154
1.15	14.5062	12		1.15	15.8951	25.0769		1.15	9.41358	27.5385
1.155	13.2716	10.7692		1.155	14.9691	26.3077		1.155	13.1173	18
1.16	12.8086	8.92308		1.16	15.8951	23.0769		1.16	16.9753	18
1.165	12.6543	5.38462		1.165	21.2963	23.2308		1.165	14.9691	24.1538
1.17	8.33333	6.92308		1.17	20.8333	11.6923		1.17	9.72222	21.6923
1.175	8.64198	6.61538		1.175	12.5	28.7692		1.175	6.48148	22.6154
1.18	6.6358	4.30769		1.18	14.6605	20.4615		1.18	11.4198	19.6923
1.185	7.09877	8.46154		1.185	13.7346	21.5385		1.185	11.7284	19.8462
1.19	8.48765	7.23077		1.19	21.2963	21.2308		1.19	11.1111	22.4615
1.195	9.10494	3.84615		1.195	18.5185	30.4615		1.195	13.2716	19.5385
1.2	6.17284	1.53846		1.2	25.7716	21.3846		1.2	9.72222	20.4615
1.205	12.3457	4.76923		1.205	18.0556	29.0769		1.205	10.1852	20.4615
1.21	8.7963	2.76923		1.21	17.4383	25.8462		1.21	13.2716	16.4615
1.215	6.94444	8.30769		1.215	19.9074	21.5385		1.215	13.5802	24.6154
1.22	7.87037	4.46154		1.22	21.142	28.1538		1.22	13.1173	18.6154
1.225	8.17901	3.53846		1.225	21.142	28		1.225	10.4938	20.4615
1.23	8.33333	6.92308		1.23	22.2222	25.2308		1.23	14.3519	17.5385
1.235	9.25926	6.15385		1.235	14.0432	25.0769		1.235	12.8086	22.3077
1.24	6.94444	6.92308		1.24	18.3642	20.9231		1.24	11.8827	16.1538
1.245	10.4938	4.30769		1.245	20.3704	28.3077		1.245	13.8889	22.6154
1.25	8.7963	6.76923		1.25	15.4321	27.3846		1.25	8.02469	22.1538
1.255	12.1914	4.30769		1.255	22.8395	24.1538		1.255	15.5864	19.2308
1.26	7.71605	4		1.26	18.2099	30.6154		1.26	8.95062	21.3846
1.265	6.94444	6.15385		1.265	22.2222	23.5385		1.265	9.10494	20.7692
1.27	8.7963	5.38462		1.27	13.8889	18.9231		1.27	11.1111	19.0769
1.275	11.7284	12.3077		1.275	18.9815	24.4615		1.275	12.1914	21.0769
1.28	14.9691	13.2308		1.28	17.5926	24.7692		1.28	15.8951	21.3846
1.285	18.2099	16.3077		1.285	17.5926	20.6154		1.285	17.284	18.4615
1.29	14.3519	16.6154		1.29	20.8333	23.5385		1.29	9.41358	24.7692
1.295	11.4198	15.8461		1.295	19.7531	31.2308		1.295	10.1852	19.0769
1.3	13.1173	18.6154		1.3	16.2037	25.0769		1.3	13.4259	18
1.305	14.8148	15.2308		1.305	13.8889	24.6154		1.305	9.72222	22.1538
1.31	16.358	15.5385		1.31	22.0679	24.4615		1.31	12.963	27.5385
1.315	9.5679	15.6923		1.315	16.6667	22.6154		1.315	10.0309	21.5385
1.32	16.6667	15.3846		1.32	18.3642	31.0769		1.32	11.1111	18.1538
1.325	11.8827	14.4615		1.325	18.0556	23.6923		1.325	15.4321	21.8462
1.33	13.5802	13.3846		1.33	18.8272	26.1538		1.33	14.0432	16.1538
1.335	17.284	15.8461		1.335	16.6667	26.3077		1.335	14.0432	21.3846
1.34	18.3642	16.3077		1.34	27.6235	15.5385		1.34	15.2778	17.2308
1.345	12.1914	13.5385		1.345	24.0741	26.1538		1.345	13.4259	22.1538
1.35	14.1975	16.6154		1.35	15.2778	24.6154		1.35	19.4444	27.8462
1.355	16.358	12.7692		1.355	15.7407	21.6923		1.355	13.4259	20.9231
1.36	12.8086	18.1538		1.36	14.5062	16		1.36	16.0494	27.5385
1.365	13.7346	15.3846		1.365	14.5062	26		1.365	10.4938	19.3846
1.37	12.1914	11.8461		1.37	11.1111	20.7692		1.37	12.3457	19.6923
1.375	14.3519	11.6923		1.375	15.5864	24.4615		1.375	14.8148	21.5385
1.38	14.1975	14.3077		1.38	14.6605	24.6154		1.38	10.9568	22.9231
1.385	11.8827	12		1.385	20.8333	20.4615		1.385	10.3395	24.3077
1.39	10.8025	17.0769		1.39	23.3025	23.0769		1.39	11.8827	24.3077
1.395	11.5741	12.4615		1.395	15.2778	21.0769		1.395	13.2716	17.8462
1.4	13.1173	14.6154		1.4	17.7469	22		1.4	14.0432	20.6154
1.405	13.5802	14.6154		1.405	19.1358	26.1538		1.405	10.8025	22.4615
1.41	11.2654	16.6154		1.41	22.0679	25.5385		1.41	15.1235	21.3846
1.415	13.8889	16.6154		1.415	18.0556	21.8462		1.415	18.5185	20.7692
1.42	10.3395	14.3077		1.42	22.8395	17.8462		1.42	13.4259	17.0769
1.425	16.0494	10.7692		1.425	20.216	25.8462		1.425	12.1914	21.6923
1.43	17.9012	10.7692		1.43	19.7531	24.1538		1.43	11.4198	18.4615
1.435	14.9691	16		1.435	19.9074	19.0769		1.435	9.87654	23.0769
1.44	15.2778	16.6154		1.44	15.7407	21.0769		1.44	13.2716	21.8462
1.445	16.9753	16.7692		1.445	18.6728	24.4615		1.445	17.1296	19.5385
1.45	19.7531	16.1538		1.45	15.8951	20.7692		1.45	9.25926	18.1538
1.455	19.5988	11.6923		1.455	22.0679	20.4615		1.455	9.5679	23.8462
1.46	12.3457	13.3846		1.46	13.4259	20		1.46	10.4938	21.8462
1.465	13.4259	18.6154		1.465	18.0556	18.1538		1.465	14.1975	22.1538
1.47	16.0494	16.1538		1.47	24.3827	24		1.47	9.5679	19.2308
1.475	17.7469	14.9231		1.475	21.4506	20.7692		1.475	13.7346	19.5385
1.48	17.9012	16.3077		1.48	17.4383	22.3077		1.48	16.358	25.2308
1.485	14.5062	19.0769		1.485	20.0617	22.3077		1.485	14.3519	21.8462
1.49	16.2037	19.2308		1.49	27.4691	25.0769		1.49	12.5	26
1.495	13.8889	20.6154		1.495	22.9938	21.2308		1.495	13.2716	20.6154
1.5	16.821	7.84615		1.5	22.8395	30.9231		1.5	15.4321	22
1.505	14.9691	13.5385		1.505	16.6667	22.4615		1.505	14.6605	19.5385
1.51	12.8086	22.7692		1.51	17.1296	24.3077		1.51	13.2716	21.2308
1.515	14.1975	13.5385		1.515	25.463	16.4615		1.515	10.1852	19.5385
1.52	16.5124	13.2308		1.52	16.0494	23.5385		1.52	14.9691	22.1538
1.525	15.8951	14.6154		1.525	15.5864	19.2308		1.525	14.6605	18.9231
1.53	14.6605	16		1.53	19.5988	20		1.53	12.037	22.3077
1.535	15.8951	16.9231		1.535	15.8951	20.7692		1.535	11.7284	26.1538
1.54	11.8827	19.3846		1.54	19.5988	21.2308		1.54	16.0494	21.6923
1.545	18.3642	17.0769		1.545	17.284	25.6923		1.545	15.8951	17.8462
1.55	15.2778	11.2308		1.55	17.4383	25.0769		1.55	13.1173	20.3077
1.555	16.0494	10.1539		1.555	22.8395	22.4615		1.555	15.5864	22.3077
1.56	19.5988	18.4615		1.56	18.8272	24.7692		1.56	11.8827	25.5385
1.565	20.9876	17.6923		1.565	20.9876	14.4615		1.565	10.3395	20.7692
1.57	13.7346	11.0769		1.57	22.0679	29.8462		1.57	12.6543	19.5385
1.575	15.2778	14.6154		1.575	22.6852	21.8462		1.575	17.284	19.2308
1.58	11.5741	6.61538		1.58	19.4444	18		1.58	11.1111	20.9231
1.585	13.5802	8.92308		1.585	19.2901	23.5385		1.585	12.5	20.3077
1.59	14.0432	13.8461		1.59	17.1296	25.0769		1.59	14.5062	20.3077
1.595	11.1111	14.7692		1.595	24.3827	23.0769		1.595	13.8889	19.2308
1.6	14.0432	12.1539		1.6	14.5062	23.3846		1.6	9.87654	23.3846
1.605	13.8889	20.9231		1.605	15.2778	27.5385		1.605	14.8148	18.3077
1.61	19.1358	13.0769		1.61	26.6975	18.3077		1.61	14.5062	23.3846
1.615	11.7284	18.1538		1.615	13.4259	23.5385		1.615	10.3395	22.9231
1.62	16.358	14		1.62	21.2963	23.5385		1.62	16.6667	19.8462
1.625	14.9691	12.6154		1.625	25.7716	31.2308		1.625	11.7284	23.8462
1.63	14.5062	14.6154		1.63	24.3827	20.6154		1.63	13.8889	17.6923
1.635	20.216	11.6923		1.635	19.7531	27.0769		1.635	13.8889	21.0769
1.64	16.0494	16.1538		1.64	16.6667	27.0769		1.64	9.87654	22
1.645	18.9815	11.6923		1.645	16.6667	28.9231		1.645	15.2778	21.2308
1.65	12.3457	17.6923		1.65	19.7531	28.9231		1.65	11.8827	19.2308
1.655	14.9691	16		1.655	21.6049	30.4615		1.655	15.5864	25.3846
1.66	12.3457	14.9231		1.66	18.8272	22.9231		1.66	19.2901	15.0769
1.665	14.6605	10.1539		1.665	22.2222	23.0769		1.665	12.3457	27.3846
1.67	14.5062	16.6154		1.67	20.8333	28.4615		1.67	11.5741	18.6154
1.675	11.1111	13.0769		1.675	15.8951	20.9231		1.675	10.8025	27.2308
1.68	19.1358	14.3077		1.68	15.8951	18.7692		1.68	13.8889	22
1.685	18.3642	17.6923		1.685	20.216	24		1.685	11.2654	24.1538
1.69	10.8025	19.8462		1.69	18.9815	25.2308		1.69	14.5062	20.1538
1.695	14.3519	14.6154		1.695	17.7469	22.1538		1.695	14.0432	21.5385
1.7	11.5741	14.6154		1.7	17.7469	25.8462		1.7	15.7407	18.9231
1.705	14.0432	23.6923		1.705	23.3025	20.4615		1.705	14.5062	26.3077
1.71	13.8889	11.3846		1.71	18.5185	25.3846		1.71	18.5185	21.0769
1.715	11.5741	17.5385		1.715	17.1296	21.0769		1.715	12.6543	24.1538
1.72	14.0432	16		1.72	21.142	22.9231		1.72	10.4938	24.7692
1.725	14.6605	18.3077		1.725	14.0432	23.8462		1.725	12.3457	21.8462
1.73	20.9876	13.3846		1.73	18.2099	20.6154		1.73	14.8148	24.6154
1.735	13.2716	9.84615		1.735	16.821	23.0769		1.735	6.94444	24.7692
1.74	9.87654	17.0769		1.74	20.679	27.0769		1.74	18.9815	21.6923
1.745	13.7346	18.4615		1.745	20.8333	28.7692		1.745	19.7531	21.8462
1.75	11.2654	13.3846		1.75	12.6543	30.4615		1.75	10.4938	18.4615
1.755	16.358	13.8461		1.755	20.8333	15.5385		1.755	13.4259	19.0769
1.76	15.4321	18		1.76	15.8951	19.2308		1.76	15.5864	21.0769
1.765	11.1111	13.3846		1.765	15.5864	23.5385		1.765	14.6605	19.5385
1.77	18.2099	14.1539		1.77	12.5	27.5385		1.77	16.358	25.2308
1.775	14.3519	16.6154		1.775	15.7407	26		1.775	13.7346	23.8462
1.78	14.8148	15.5385		1.78	15.5864	28.4615		1.78	12.1914	21.6923
1.785	13.4259	12.4615		1.785	22.6852	28.4615		1.785	13.8889	19.6923
1.79	10.4938	13.2308		1.79	24.0741	24.7692		1.79	17.284	24.9231
1.795	14.9691	11.8461		1.795	21.7593	16.1538		1.795	9.10494	17.2308
1.8	16.2037	15.5385		1.8	18.2099	26.4615		1.8	13.4259	26.7692
1.805	13.5802	18.1538		1.805	18.0556	19.5385		1.805	20.9876	16.3077
1.81	16.6667	16.4615		1.81	19.7531	22.4615		1.81	7.87037	21.0769
1.815	10.9568	14.1539		1.815	15.2778	24.1538		1.815	16.2037	20.6154
1.82	12.5	21.0769		1.82	13.4259	19.8462		1.82	13.7346	18.9231
1.825	12.8086	13.0769		1.825	18.6728	32		1.825	20.216	21.3846
1.83	16.0494	13.3846		1.83	16.9753	25.0769		1.83	11.7284	21.2308
1.835	13.4259	13.0769		1.835	17.1296	18.4615		1.835	11.4198	20.4615
1.84	14.6605	14.1539		1.84	19.9074	17.6923		1.84	11.7284	16.9231
1.845	18.6728	17.6923		1.845	20.8333	21.3846		1.845	9.25926	23.0769
1.85	13.5802	16.7692		1.85	14.3519	24.6154		1.85	10.6481	21.0769
1.855	9.87654	16.9231		1.855	19.9074	23.3846		1.855	11.5741	21.0769
1.86	12.037	17.0769		1.86	12.8086	28.1538		1.86	8.17901	21.8462
1.865	8.64198	19.5385		1.865	30.0926	26.6154		1.865	10.8025	20.7692
1.87	10.4938	12.3077		1.87	15.2778	18.7692		1.87	14.0432	22.3077
1.875	9.41358	17.5385		1.875	18.5185	29.8462		1.875	10.0309	21.8462
1.88	13.7346	12.9231		1.88	14.9691	25.2308		1.88	10.8025	23.2308
1.885	14.3519	16.1538		1.885	14.0432	25.2308		1.885	13.8889	18.1538
1.89	13.2716	14.3077		1.89	19.7531	16.1538		1.89	16.9753	17.2308
1.895	12.963	12.4615		1.895	22.5309	20.7692		1.895	14.8148	22.9231
1.9	13.5802	15.2308		1.9	13.7346	22.6154		1.9	10.4938	16.9231
1.905	17.284	15.8461		1.905	20.5247	29.0769		1.905	14.6605	22.3077
1.91	14.3519	13.6923		1.91	14.1975	22		1.91	19.4444	22
1.915	14.0432	16.3077		1.915	12.5	22.7692		1.915	18.0556	25.0769
1.92	14.8148	12.3077		1.92	24.6914	16.6154		1.92	22.0679	23.8462
1.925	18.5185	14.6154		1.925	10.3395	21.5385		1.925	13.8889	19.2308
1.93	15.1235	13.0769		1.93	18.2099	23.8462		1.93	14.5062	17.0769
1.935	19.2901	15.6923		1.935	15.5864	20.1538		1.935	14.9691	20.3077
1.94	16.358	15.5385		1.94	18.8272	25.2308		1.94	10.0309	20.7692
1.945	17.4383	10		1.945	16.9753	31.2308		1.945	13.7346	21.6923
1.95	15.2778	14.4615		1.95	19.7531	25.3846		1.95	14.1975	16.4615
1.955	12.5	15.2308		1.955	14.6605	21.3846		1.955	16.358	20
1.96	14.5062	16.7692		1.96	16.821	23.6923		1.96	13.2716	20.4615
1.965	9.72222	13.2308		1.965	17.7469	22.9231		1.965	9.72222	18.9231
1.97	14.6605	17.8462		1.97	23.7654	24.9231		1.97	13.1173	22.1538
1.975	11.7284	12.3077		1.975	18.6728	21.6923		1.975	18.8272	29.8462
1.98	20.679	13.5385		1.98	25.463	18.7692		1.98	14.1975	19.8462
1.985	19.4444	15.5385		1.985	13.7346	17.3846		1.985	12.963	21.6923
1.99	13.5802	11.8461		1.99	10.1852	14.6154		1.99	12.037	24.4615
1.995	18.2099	11.8461		1.995	14.9691	4.92308		1.995	13.8889	18.9231
2	16.358	19.5385		2	6.17284	5.38462		2	15.2778	18.7692
2.005	18.5185	23.6923		2.005	8.7963	7.84615		2.005	9.72222	18.4615
2.01	15.1235	13.2308		2.01	5.09259	5.53846		2.01	15.1235	23.5385
2.015	10.0309	13.6923		2.015	12.1914	8.15385		2.015	14.3519	20.7692
2.02	16.2037	13.5385		2.02	5.24691	5.38462		2.02	9.25926	19.8462
2.025	18.5185	12.4615		2.025	10.1852	5.07692		2.025	14.3519	22.6154
2.03	12.963	16.3077		2.03	8.64198	9.07692		2.03	17.4383	23.2308
2.035	12.6543	17.6923		2.035	6.01852	7.53846		2.035	16.9753	23.2308
2.04	13.5802	15.2308		2.04	5.8642	6.30769		2.04	15.1235	23.0769
2.045	17.9012	12		2.045	7.71605	8.30769		2.045	14.5062	20.1538
2.05	17.1296	15.2308		2.05	6.79012	8.15385		2.05	15.5864	20
2.055	16.358	13.6923		2.055	7.56173	4.92308		2.055	13.4259	18.6154
2.06	13.1173	14.4615		2.06	6.79012	5.69231		2.06	10.8025	22.4615
2.065	16.9753	13.2308		2.065	10.8025	5.69231		2.065	14.9691	21.5385
2.07	11.5741	14		2.07	8.17901	6.92308		2.07	6.01852	20.4615
2.075	15.5864	20.3077		2.075	6.48148	7.38462		2.075	11.1111	24.1538
2.08	16.358	17.8462		2.08	8.02469	4.46154		2.08	15.4321	22.9231
2.085	14.1975	13.8461		2.085	3.39506	8.61538		2.085	11.5741	17.3846
2.09	14.1975	19.6923		2.09	6.01852	6.76923		2.09	12.5	22.3077
2.095	13.1173	14.9231		2.095	7.56173	7.84615		2.095	11.8827	19.8462
2.1	14.3519	9.84615		2.1	6.79012	5.84615		2.1	6.6358	22
2.105	14.1975	14.7692		2.105	5.70988	5.07692		2.105	14.0432	20.4615
2.11	17.1296	16.1538		2.11	10.4938	10.1539		2.11	14.9691	19.5385
2.115	12.8086	16.1538		2.115	6.32716	6.92308		2.115	12.037	21.5385
2.12	18.8272	17.2308		2.12	13.2716	14.4615		2.12	15.5864	17.5385
2.125	17.7469	17.6923		2.125	24.6914	28.7692		2.125	12.3457	21.6923
2.13	13.4259	14		2.13	19.1358	24.4615		2.13	11.7284	14.9231
2.135	12.3457	16.1538		2.135	33.7963	27.3846		2.135	14.5062	20.9231
2.14	12.037	13.3846		2.14	16.6667	26.1538		2.14	15.4321	24.3077
2.145	14.1975	16.6154		2.145	17.284	22.1538		2.145	12.1914	22
2.15	12.8086	14.3077		2.15	17.1296	19.8462		2.15	13.7346	17.8462
2.155	12.963	13.8461		2.155	19.9074	22.7692		2.155	17.4383	18.4615
2.16	14.0432	19.3846		2.16	20.216	26.3077		2.16	8.33333	17.3846
2.165	13.2716	15.8461		2.165	22.9938	29.0769		2.165	15.2778	20.7692
2.17	12.963	13.0769		2.17	18.5185	18.6154		2.17	9.10494	24.6154
2.175	12.3457	14.9231		2.175	19.9074	36.3077		2.175	11.1111	20.9231
2.18	15.4321	17.2308		2.18	23.7654	26		2.18	12.1914	25.5385
2.185	8.02469	16.1538		2.185	16.9753	20.1538		2.185	10.4938	20.7692
2.19	17.1296	19.0769		2.19	17.4383	22.7692		2.19	12.6543	20.4615
2.195	16.6667	10.4615		2.195	22.9938	20.3077		2.195	11.8827	21.6923
2.2	15.7407	13.8461		2.2	22.5309	25.0769		2.2	9.41358	25.2308
2.205	12.8086	9.84615		2.205	15.5864	23.0769		2.205	14.8148	19.0769
2.21	15.8951	12.7692		2.21	17.1296	26.6154		2.21	14.3519	23.8462
2.215	12.1914	14.6154		2.215	20.216	21.0769		2.215	12.963	21.0769
2.22	12.3457	9.23077		2.22	21.142	18.3077		2.22	12.3457	22.9231
2.225	14.6605	22.1538		2.225	16.6667	26.7692		2.225	8.02469	17.2308
2.23	10.1852	14		2.23	16.2037	29.0769		2.23	11.8827	24
2.235	11.5741	16.3077		2.235	14.1975	30.6154		2.235	12.5	22
2.24	12.963	15.8461		2.24	19.2901	25.0769		2.24	14.8148	17.3846
2.245	17.7469	12		2.245	23.9198	22.1538		2.245	15.5864	19.0769
2.25	13.1173	20.9231		2.25	7.87037	6.15385		2.25	14.0432	18.4615
2.255	11.8827	17.2308		2.255	12.1914	6.61538		2.255	11.1111	19.6923
2.26	11.8827	12.9231		2.26	3.7037	6		2.26	12.037	16.6154
2.265	16.358	17.6923		2.265	6.79012	6.76923		2.265	13.4259	23.2308
2.27	12.5	13.3846		2.27	11.1111	5.38462		2.27	12.1914	20.4615
2.275	17.4383	12.9231		2.275	4.62963	6.92308		2.275	16.821	28.4615
2.28	8.02469	10.6154		2.28	6.79012	6.76923		2.28	12.5	21.6923
2.285	12.3457	11.8461		2.285	6.79012	5.07692		2.285	10.9568	22.7692
2.29	11.8827	11.8461		2.29	8.64198	7.07692		2.29	14.6605	22
2.295	10.4938	14.4615		2.295	8.95062	6		2.295	9.10494	18.7692
2.3	13.5802	11.8461		2.3	6.32716	4.30769		2.3	13.7346	21.0769
2.305	15.8951	10.4615		2.305	8.02469	8.61538		2.305	15.8951	19.8462
2.31	9.10494	13.5385		2.31	6.6358	6.30769		2.31	10.6481	15.8461
2.315	10.6481	10.9231		2.315	4.78395	6.15385		2.315	13.5802	22.9231
2.32	12.5	17.2308		2.32	9.5679	7.84615		2.32	17.284	16.9231
2.325	15.4321	13.0769		2.325	7.87037	10.6154		2.325	16.358	19.5385
2.33	14.6605	12.4615		2.33	9.72222	6.92308		2.33	10.3395	23.2308
2.335	14.3519	13.3846		2.335	8.64198	3.07692		2.335	16.2037	20.9231
2.34	14.5062	16.4615		2.34	8.95062	6.92308		2.34	10.8025	18.4615
2.345	18.8272	16.7692		2.345	4.78395	7.38462		2.345	16.2037	19.6923
2.35	11.1111	17.5385		2.35	8.48765	7.53846		2.35	13.1173	20.6154
2.355	12.037	16.9231		2.355	6.17284	6.61538		2.355	17.7469	23.8462
2.36	12.1914	14.7692		2.36	8.64198	6.15385		2.36	11.4198	16.9231
2.365	17.1296	19.5385		2.365	4.32099	4.46154		2.365	9.87654	24.1538
2.37	16.2037	12.6154		2.37	8.17901	8.61538		2.37	12.1914	23.5385
2.375	12.963	10.3077		2.375	8.48765	6.76923		2.375	15.1235	23.0769
2.38	9.5679	15.8461		2.38	6.6358	8.15385		2.38	13.2716	21.8462
2.385	10.3395	13.8461		2.385	8.33333	4.76923		2.385	14.0432	21.5385
2.39	10.3395	12.6154		2.39	8.02469	6.30769		2.39	18.9815	17.5385
2.395	15.8951	16.7692		2.395	10.4938	8.92308		2.395	13.1173	20.9231
2.4	11.8827	18.1538		2.4	9.25926	3.84615		2.4	14.9691	21.2308
2.405	13.2716	14.1539		2.405	6.32716	9.53846		2.405	15.4321	20.9231
2.41	14.5062	12.7692		2.41	5.55556	3.53846		2.41	13.8889	18.1538
2.415	16.6667	16.1538		2.415	4.78395	7.07692		2.415	12.8086	24.4615
2.42	15.8951	11.5385		2.42	14.6605	7.69231		2.42	15.7407	15.5385
2.425	11.8827	15.8461		2.425	6.6358	7.38462		2.425	13.7346	19.0769
2.43	11.8827	12.3077		2.43	6.01852	7.23077		2.43	10.3395	26.7692
2.435	17.9012	12.7692		2.435	14.0432	3.53846		2.435	10.4938	21.0769
2.44	14.9691	15.3846		2.44	10.0309	8.15385		2.44	12.1914	19.6923
2.445	10.4938	15.0769		2.445	9.87654	6.92308		2.445	12.6543	20.7692
2.45	14.3519	18		2.45	10.0309	5.07692		2.45	12.6543	26.3077
2.455	14.1975	16.6154		2.455	7.56173	8.92308		2.455	18.5185	23.2308
2.46	13.8889	12.7692		2.46	6.94444	6.61538		2.46	10.4938	17.3846
2.465	12.8086	14.6154		2.465	10.1852	5.23077		2.465	13.1173	16.7692
2.47	13.1173	14.9231		2.47	8.7963	6		2.47	13.1173	19.2308
2.475	14.8148	14		2.475	6.17284	6.30769		2.475	15.1235	21.0769
2.48	10.6481	13.0769		2.48	6.79012	6.15385		2.48	11.5741	22.3077
2.485	14.3519	17.0769		2.485	8.64198	5.23077		2.485	14.5062	24.6154
2.49	12.037	13.8461		2.49	9.10494	5.23077		2.49	11.7284	23.2308
2.495	13.7346	19.8462		2.495	12.963	5.84615		2.495	10.1852	20
2.5	12.6543	14.7692		2.5	9.25926	7.84615		2.5	15.5864	21.0769
2.505	11.1111	15.3846		2.505	11.5741	8.15385		2.505	12.037	24.7692
2.51	10.9568	14.6154		2.51	8.7963	5.84615		2.51	6.17284	16.3077
2.515	9.10494	14.3077		2.515	7.40741	5.69231		2.515	6.6358	9.53846
2.52	10.9568	16.3077		2.52	7.40741	12.1539		2.52	4.01235	15.8461
2.525	12.963	14.6154		2.525	11.1111	5.23077		2.525	4.16667	15.0769
2.53	14.5062	13.8461		2.53	4.01235	3.84615		2.53	6.01852	14.3077
2.535	14.3519	12.1539		2.535	8.33333	8.15385		2.535	6.32716	11.6923
2.54	17.9012	14		2.54	6.32716	5.53846		2.54	6.48148	13.3846
2.545	12.3457	15.6923		2.545	8.7963	8.30769		2.545	7.40741	15.5385
2.55	16.9753	21.3846		2.55	6.48148	6.30769		2.55	7.87037	16.7692
2.555	8.33333	17.5385		2.555	7.25309	6.46154		2.555	3.85802	14.1539
2.56	16.6667	17.2308		2.56	13.1173	8.30769		2.56	5.70988	10
2.565	13.2716	22.1538		2.565	7.87037	6.30769		2.565	9.41358	12.4615
2.57	12.3457	10.6154		2.57	4.78395	5.23077		2.57	8.17901	13.0769
2.575	13.5802	18.4615		2.575	7.87037	4.15385		2.575	6.94444	12.1539
2.58	11.5741	12.4615		2.58	16.0494	8		2.58	6.48148	11.6923
2.585	12.037	11.6923		2.585	3.85802	7.53846		2.585	5.09259	10.7692
2.59	16.0494	9.84615		2.59	6.94444	8		2.59	6.17284	9.53846
2.595	16.0494	10.6154		2.595	12.3457	5.84615		2.595	5.40123	13.3846
2.6	19.1358	13.3846		2.6	5.09259	7.23077		2.6	7.71605	14.7692
2.605	18.2099	9.38462		2.605	6.79012	6.30769		2.605	6.01852	10.9231
2.61	13.8889	17.0769		2.61	7.09877	7.38462		2.61	7.71605	16
2.615	20.679	14.9231		2.615	6.79012	7.69231		2.615	6.6358	10.9231
2.62	17.7469	8.76923		2.62	6.48148	6.76923		2.62	5.40123	13.3846
2.625	14.9691	16.6154		2.625	7.40741	6.46154		2.625	6.6358	9.38462
2.63	12.5	19.0769		2.63	7.25309	6.76923		2.63	5.8642	10.7692
2.635	12.8086	12.3077		2.635	7.87037	7.84615		2.635	3.85802	17.0769
2.64	17.284	17.2308		2.64	4.62963	6.46154		2.64	5.70988	13.3846
2.645	11.5741	14		2.645	6.79012	11.0769		2.645	4.62963	12.9231
2.65	12.037	17.2308		2.65	5.8642	8.46154		2.65	4.47531	10.3077
2.655	13.8889	21.5385		2.655	6.6358	8.61538		2.655	6.01852	14.6154
2.66	19.1358	15.6923		2.66	6.94444	2.92308		2.66	5.09259	14.6154
2.665	13.5802	15.8461		2.665	7.09877	6.46154		2.665	4.16667	13.2308
2.67	15.8951	16.4615		2.67	7.40741	5.07692		2.67	6.79012	17.0769
2.675	9.41358	13.3846		2.675	9.72222	7.07692		2.675	8.02469	14.3077
2.68	8.17901	14		2.68	7.25309	10.1539		2.68	11.5741	10.6154
2.685	10.3395	14		2.685	7.09877	5.53846		2.685	7.87037	10.7692
2.69	10.8025	17.8462		2.69	8.02469	5.69231		2.69	4.47531	13.3846
2.695	9.41358	17.2308		2.695	9.72222	9.07692		2.695	8.17901	12.3077
2.7	13.1173	14.1539		2.7	6.94444	5.69231		2.7	5.55556	12.9231
2.705	15.4321	10.7692		2.705	6.32716	7.07692		2.705	7.87037	11.8461
2.71	13.7346	16.7692		2.71	8.7963	3.84615		2.71	6.17284	16.3077
2.715	13.1173	19.8462		2.715	6.94444	6		2.715	5.70988	12.6154
2.72	12.8086	14.1539		2.72	6.6358	5.07692		2.72	6.6358	12.4615
2.725	15.7407	12.4615		2.725	8.02469	6.46154		2.725	7.25309	16.3077
2.73	8.48765	15.6923		2.73	5.70988	8.76923		2.73	5.70988	13.2308
2.735	14.1975	14.4615		2.735	9.5679	6.46154		2.735	6.79012	16.3077
2.74	17.7469	14.6154		2.74	8.02469	7.23077		2.74	10.9568	10
2.745	14.0432	17.0769		2.745	9.10494	6.15385		2.745	6.6358	10.3077
2.75	12.6543	16.4615		2.75	11.5741	3.69231		2.75	8.17901	15.0769
2.755	10.0309	13.2308		2.755	9.25926	9.07692		2.755	6.6358	14.6154
2.76	15.5864	12.4615		2.76	6.6358	4.30769		2.76	6.94444	16.7692
2.765	14.6605	13.8461		2.765	6.94444	7.07692		2.765	5.24691	16.7692
2.77	15.4321	14		2.77	6.17284	6.15385		2.77	4.01235	11.5385
2.775	14.5062	11.2308		2.775	6.6358	8.76923		2.775	5.24691	12.4615
2.78	14.3519	12.4615		2.78	9.87654	7.84615		2.78	5.55556	12.1539
2.785	9.87654	8.15385		2.785	5.70988	6.30769		2.785	9.72222	10.9231
2.79	6.32716	5.53846		2.79	9.25926	5.07692		2.79	5.09259	10.6154
2.795	8.95062	5.07692		2.795	7.25309	10.1539		2.795	5.8642	11.2308
2.8	7.56173	5.69231		2.8	10.4938	4.46154		2.8	7.40741	10.4615
2.805	7.09877	5.07692		2.805	6.79012	7.84615		2.805	7.56173	11.8461
2.81	12.5	5.07692		2.81	7.87037	7.69231		2.81	3.39506	12.7692
2.815	11.5741	5.38462		2.815	8.17901	8.30769		2.815	5.55556	13.6923
2.82	11.2654	4.15385		2.82	8.64198	4.61538		2.82	11.1111	15.0769
2.825	8.7963	5.84615		2.825	8.33333	6.46154		2.825	3.85802	6.92308
2.83	8.95062	3.84615		2.83	4.62963	3.69231		2.83	7.71605	13.5385
2.835	9.5679	4.46154		2.835	10.3395	8.15385		2.835	6.32716	15.2308
2.84	6.6358	7.38462		2.84	16.0494	19.8462		2.84	7.87037	14.9231
2.845	5.55556	5.53846		2.845	19.7531	27.5385		2.845	12.5	22
2.85	7.56173	4.46154		2.85	14.9691	26.9231		2.85	16.358	23.8462
2.855	6.48148	13.8461		2.855	17.4383	27.0769		2.855	16.6667	28
2.86	8.02469	7.07692		2.86	16.2037	21.6923		2.86	9.41358	16.3077
2.865	9.41358	9.69231		2.865	17.4383	28.6154		2.865	11.7284	22.6154
2.87	5.09259	7.23077		2.87	16.0494	19.3846		2.87	13.4259	22.7692
2.875	6.17284	6.30769		2.875	21.9136	26.9231		2.875	18.8272	17.0769
2.88	7.25309	6.30769		2.88	22.9938	17.6923		2.88	8.02469	18
2.885	9.41358	3.84615		2.885	16.5124	27.6923		2.885	20.5247	23.6923
2.89	8.95062	13.3846		2.89	18.3642	24.3077		2.89	13.4259	22.4615
2.895	8.7963	8.30769		2.895	20.9876	22.4615		2.895	11.5741	20
2.9	6.17284	8.61538		2.9	17.4383	30.9231		2.9	16.2037	23.3846
2.905	5.8642	6.61538		2.905	28.5494	20		2.905	11.5741	22.3077
2.91	6.32716	10.1539		2.91	25.9259	29.0769		2.91	8.7963	20.6154
2.915	8.64198	5.69231		2.915	21.9136	23.6923		2.915	10.6481	20.7692
2.92	9.25926	3.69231		2.92	19.4444	21.2308		2.92	12.8086	24.3077
2.925	11.4198	6.46154		2.925	14.5062	21.5385		2.925	14.6605	22
2.93	9.72222	7.38462		2.93	19.9074	19.5385		2.93	14.0432	18.4615
2.935	8.02469	6.46154		2.935	16.9753	18.6154		2.935	12.6543	18.1538
2.94	4.01235	7.07692		2.94	18.6728	26.7692		2.94	11.2654	22.6154
2.945	7.87037	3.84615		2.945	23.7654	26.1538		2.945	13.4259	21.2308
2.95	9.87654	17.8462		2.95	17.9012	20.1538		2.95	8.17901	20
2.955	19.2901	11.0769		2.955	20.9876	23.0769		2.955	13.4259	22.6154
2.96	13.4259	13.2308		2.96	12.1914	18.3077		2.96	11.7284	18.4615
2.965	12.963	16.3077		2.965	23.1482	28.9231		2.965	15.1235	19.0769
2.97	18.9815	14.4615		2.97	16.2037	14.6154		2.97	13.4259	22.9231
2.975	18.8272	13.6923		2.975	14.1975	22.9231		2.975	12.8086	18.4615
2.98	21.9136	13.8461		2.98	20.0617	22.3077		2.98	9.87654	19.3846
2.985	16.5124	13.8461		2.985	19.9074	25.5385		2.985	15.8951	17.2308
2.99	14.6605	16.4615		2.99	18.9815	27.6923		2.99	15.1235	18.3077
2.995	10.1852	16.7692		2.995	18.0556	20.4615		2.995	10.4938	23.0769
3	15.7407	22		3	13.4259	20.7692		3	12.8086	23.0769
3.005	14.0432	10		3.005	22.8395	24.6154		3.005	12.1914	17.5385
3.01	7.40741	6.61538		3.01	22.3765	23.2308		3.01	14.0432	17.6923
3.015	9.10494	14		3.015	20.679	24.7692		3.015	8.7963	24.1538
3.02	13.2716	13.2308		3.02	17.7469	26.7692		3.02	10.9568	21.3846
3.025	12.6543	17.6923		3.025	21.4506	22.1538		3.025	13.8889	19.6923
3.03	14.6605	18.9231		3.03	15.7407	21.8462		3.03	13.7346	19.6923
3.035	12.5	14.3077		3.035	18.8272	38.6154		3.035	16.6667	19.5385
3.04	8.64198	11.6923		3.04	15.1235	25.8462		3.04	7.71605	18.4615
3.045	18.2099	19.8462		3.045	20.679	26.6154		3.045	15.5864	20.1538
3.05	11.5741	14.4615		3.05	16.2037	30.4615		3.05	12.8086	21.8462
3.055	15.8951	18.9231		3.055	16.821	21.6923		3.055	12.3457	21.3846
3.06	13.2716	14.9231		3.06	16.0494	26.1538		3.06	10.6481	20
3.065	14.6605	13.5385		3.065	23.7654	21.0769		3.065	12.8086	25.8462
3.07	16.2037	14		3.07	18.2099	21.6923		3.07	15.2778	16.1538
3.075	12.037	14.6154		3.075	22.0679	16		3.075	13.8889	24.4615
3.08	11.4198	22.6154		3.08	20.679	20		3.08	13.7346	24.1538
3.085	18.5185	14.4615		3.085	19.1358	27.6923		3.085	12.3457	17.3846
3.09	16.6667	13.0769		3.09	17.1296	20.1538		3.09	12.8086	17.6923
3.095	16.0494	11.6923		3.095	16.2037	25.3846		3.095	7.56173	20.9231
3.1	11.7284	13.3846		3.1	16.9753	27.5385		3.1	10.9568	18.6154
3.105	10.3395	16.4615		3.105	29.784	26.9231		3.105	15.5864	17.5385
3.11	11.8827	16		3.11	15.5864	33.0769		3.11	11.8827	22
3.115	13.8889	16.9231		3.115	21.142	21.2308		3.115	21.6049	16.4615
3.12	11.5741	13.6923		3.12	15.1235	32.7692		3.12	13.8889	23.2308
3.125	11.1111	14.6154		3.125	21.9136	22		3.125	14.0432	16
3.13	16.358	14.9231		3.13	16.0494	26.4615		3.13	12.3457	20.9231
3.135	14.9691	10.4615		3.135	25.3086	18.6154		3.135	12.963	16.7692
3.14	13.2716	19.6923		3.14	24.8457	18.6154		3.14	15.5864	22.3077
3.145	15.7407	14.6154		3.145	15.4321	25.0769		3.145	13.7346	23.2308
3.15	14.6605	14		3.15	17.9012	27.6923		3.15	11.1111	20.3077
3.155	14.9691	15.5385		3.155	21.2963	20.4615		3.155	10.0309	25.2308
3.16	21.142	12.9231		3.16	14.5062	24.9231		3.16	11.2654	24.6154
3.165	12.3457	17.2308		3.165	14.1975	32		3.165	9.72222	19.8462
3.17	15.2778	11.5385		3.17	16.358	22.9231		3.17	13.2716	21.8462
3.175	12.8086	16.9231		3.175	13.5802	22		3.175	13.8889	19.8462
3.18	16.9753	20.7692		3.18	19.2901	26.1538		3.18	16.5124	23.3846
3.185	20.8333	12.9231		3.185	13.8889	26.3077		3.185	13.7346	30.7692
3.19	12.5	14.7692		3.19	18.0556	25.8462		3.19	11.7284	22.4615
3.195	14.0432	12.7692		3.195	22.6852	25.5385		3.195	18.6728	18.6154
3.2	14.3519	17.3846		3.2	22.0679	22.3077		3.2	11.4198	21.0769
3.205	15.8951	18.9231		3.205	19.2901	26.4615		3.205	9.5679	26.7692
3.21	15.4321	20		3.21	16.5124	24.1538		3.21	13.2716	22.9231
3.215	14.0432	13.6923		3.215	14.8148	26.1538		3.215	10.8025	20
3.22	14.3519	14.3077		3.22	15.5864	27.0769		3.22	16.821	19.2308
3.225	12.1914	14.3077		3.225	10.0309	25.0769		3.225	11.1111	21.5385
3.23	10.8025	13.3846		3.23	24.8457	28.7692		3.23	10.4938	18.9231
3.235	12.3457	19.2308		3.235	13.8889	28		3.235	13.1173	19.5385
3.24	14.6605	22.6154		3.24	16.821	26.4615		3.24	14.0432	20.1538
3.245	13.2716	16.3077		3.245	22.5309	19.8462		3.245	10.6481	20.6154
3.25	11.1111	12.1539		3.25	20.3704	23.2308		3.25	11.5741	19.3846
3.255	12.5	10.9231		3.255	17.4383	19.3846		3.255	14.3519	18.7692
3.26	12.3457	16.3077		3.26	17.7469	30.1538		3.26	10.9568	19.8462
3.265	11.1111	15.2308		3.265	20.5247	23.8462		3.265	12.5	20.7692
3.27	10.8025	21.6923		3.27	13.4259	21.0769		3.27	10.1852	18.9231
3.275	10.9568	17.8462		3.275	21.9136	27.6923		3.275	13.4259	19.2308
3.28	17.284	17.6923		3.28	24.537	24		3.28	12.963	18.7692
3.285	17.7469	12.3077		3.285	15.4321	15.0769		3.285	13.1173	19.2308
3.29	12.1914	11.3846		3.29	16.358	19.8462		3.29	14.6605	18
3.295	11.1111	10		3.295	21.6049	20.3077		3.295	7.56173	15.3846
3.3	10.8025	15.2308		3.3	29.1667	25.5385		3.3	14.3519	15.3846
3.305	13.2716	23.8462		3.305	14.0432	23.3846		3.305	17.284	18.9231
3.31	14.9691	16.3077		3.31	17.7469	22.9231		3.31	12.8086	14.1539
3.315	12.5	15.6923		3.315	17.4383	23.0769		3.315	10.4938	24.4615
3.32	10.6481	12.1539		3.32	24.537	29.6923		3.32	9.87654	18
3.325	11.7284	13.3846		3.325	21.4506	27.8462		3.325	10.6481	21.0769
3.33	9.25926	12.3077		3.33	23.6111	32.6154		3.33	16.358	19.3846
3.335	12.5	12		3.335	20.679	19.5385		3.335	15.4321	24.4615
3.34	10.3395	12.3077		3.34	21.2963	27.6923		3.34	16.358	25.3846
3.345	11.1111	14.1539		3.345	18.6728	22.6154		3.345	16.6667	16.7692
3.35	12.5	14.1539		3.35	24.2284	20.3077		3.35	13.4259	17.8462
3.355	18.2099	18.3077		3.355	24.2284	20		3.355	14.5062	19.8462
3.36	15.2778	14.9231		3.36	13.7346	29.2308		3.36	8.48765	20.3077
3.365	8.95062	19.2308		3.365	11.2654	26		3.365	12.6543	20
3.37	18.3642	17.8462		3.37	17.4383	23.0769		3.37	17.5926	20.4615
3.375	15.4321	12.7692		3.375	18.2099	24.4615		3.375	14.6605	20.6154
3.38	14.3519	10.1539		3.38	19.2901	29.6923		3.38	10.4938	20.7692
3.385	12.1914	16		3.385	18.2099	26.4615		3.385	14.1975	28.9231
3.39	12.963	10.4615		3.39	28.858	23.3846		3.39	12.1914	16.7692
3.395	11.7284	18		3.395	18.6728	21.0769		3.395	11.4198	26.7692
3.4	13.2716	20.7692		3.4	13.8889	25.8462		3.4	11.2654	14.9231
3.405	12.8086	12.9231		3.405	22.6852	20		3.405	10.6481	24.7692
3.41	11.1111	17.2308		3.41	15.2778	20.7692		3.41	8.64198	23.2308
3.415	13.7346	13.8461		3.415	15.2778	22.9231		3.415	11.2654	22.1538
3.42	12.037	17.0769		3.42	18.8272	21.3846		3.42	10.8025	23.6923
3.425	15.8951	21.5385		3.425	13.5802	24.3077		3.425	10.1852	22.6154
3.43	10.0309	18.3077		3.43	16.2037	24		3.43	17.9012	20.4615
3.435	10.8025	15.8461		3.435	13.7346	26		3.435	15.8951	20.4615
3.44	10.9568	14.9231		3.44	19.5988	30.3077		3.44	14.1975	25.0769
3.445	12.5	16		3.445	15.8951	22.1538		3.445	10.9568	21.3846
3.45	15.7407	23.2308		3.45	14.1975	25.0769		3.45	14.6605	22.4615
3.455	14.3519	18		3.455	19.4444	27.8462		3.455	8.95062	17.2308
3.46	9.72222	14.7692		3.46	21.9136	28.7692		3.46	14.6605	19.2308
3.465	11.8827	21.3846		3.465	20.9876	27.2308		3.465	10.3395	23.0769
3.47	12.1914	17.5385		3.47	17.9012	26		3.47	18.5185	17.5385
3.475	13.4259	13.8461		3.475	18.3642	21.3846		3.475	10.6481	17.2308
3.48	22.2222	14.9231		3.48	22.2222	21.5385		3.48	9.5679	20.3077
3.485	12.037	13.5385		3.485	24.0741	23.5385		3.485	13.1173	17.3846
3.49	10.1852	23.3846		3.49	20.5247	21.3846		3.49	12.963	18.7692
3.495	12.6543	21.6923		3.495	21.7593	23.0769		3.495	14.0432	26.1538
3.5	10.3395	19.0769		3.5	18.2099	31.2308		3.5	8.7963	25.8462
3.505	13.5802	16		3.505	19.9074	24.6154		3.505	9.25926	22.3077
3.51	16.9753	17.0769		3.51	26.2346	24.4615		3.51	17.4383	18.6154
3.515	12.037	21.8462		3.515	29.6296	24.3077		3.515	9.10494	15.8461
3.52	11.7284	18.3077		3.52	12.963	26.9231		3.52	10.4938	17.2308
3.525	12.3457	15.2308		3.525	25.1543	22.3077		3.525	16.2037	17.0769
3.53	13.8889	15.5385		3.53	18.5185	22		3.53	12.1914	22.1538
3.535	11.7284	24		3.535	21.7593	24		3.535	11.2654	24.3077
3.54	10.0309	17.8462		3.54	21.2963	21.5385		3.54	18.9815	18
3.545	16.0494	18.6154		3.545	18.9815	19.0769		3.545	15.5864	21.3846
3.55	16.821	15.0769		3.55	22.9938	24.4615		3.55	17.4383	18.3077
3.555	13.8889	18.1538		3.555	21.9136	27.5385		3.555	15.5864	28.4615
3.56	13.4259	18.3077		3.56	25.6173	25.0769		3.56	11.4198	23.8462
3.565	18.8272	17.5385		3.565	23.4568	22.4615		3.565	13.5802	20.1538
3.57	10.0309	13.5385		3.57	16.0494	27.3846		3.57	14.9691	24.6154
3.575	15.4321	20		3.575	22.3765	21.3846		3.575	10.8025	24.3077
3.58	11.5741	16		3.58	20.0617	23.2308		3.58	14.6605	20.1538
3.585	10.4938	17.8462		3.585	12.6543	31.5385		3.585	17.9012	24.6154
3.59	16.5124	14.7692		3.59	16.6667	27.0769		3.59	15.8951	22.6154
3.595	13.2716	16.1538		3.595	25.9259	23.2308		3.595	10.6481	16.7692
3.6	15.1235	15.3846		3.6	12.5	23.5385		3.6	12.037	19.5385
3.605	11.4198	16.3077		3.605	23.9198	20.4615		3.605	13.1173	22.9231
3.61	13.8889	13.6923		3.61	24.0741	26.7692		3.61	15.2778	18
3.615	12.8086	11.3846		3.615	17.9012	25.6923		3.615	15.4321	27.6923
3.62	15.5864	16.7692		3.62	15.5864	27.5385		3.62	22.8395	15.8461
3.625	18.2099	16.7692		3.625	27.3148	29.2308		3.625	13.1173	27.2308
3.63	12.963	13.0769		3.63	18.6728	27.8462		3.63	10.6481	21.2308
3.635	12.963	16		3.635	16.6667	22.9231		3.635	11.5741	19.3846
3.64	16.358	14.1539		3.64	20.5247	27.6923		3.64	11.1111	16
3.645	16.5124	16.7692		3.645	21.9136	22.1538		3.645	12.1914	18.1538
3.65	12.963	20.6154		3.65	20.0617	24.6154		3.65	8.64198	24.6154
3.655	16.358	21.8462		3.655	19.7531	22.6154		3.655	9.25926	19.0769
3.66	11.8827	19.0769		3.66	16.358	24.7692		3.66	12.3457	20.6154
3.665	9.87654	16.6154		3.665	14.9691	24.4615		3.665	12.6543	21.2308
3.67	11.8827	18.4615		3.67	15.4321	29.8462		3.67	13.2716	17.8462
3.675	14.5062	16.1538		3.675	19.1358	17.6923		3.675	14.5062	22.7692
3.68	15.1235	12.1539		3.68	15.7407	25.6923		3.68	10.4938	22.1538
3.685	12.037	13.0769		3.685	16.358	31.0769		3.685	17.4383	22.6154
3.69	15.8951	17.3846		3.69	15.2778	24.4615		3.69	8.64198	22.3077
3.695	12.8086	16.4615		3.695	11.7284	20.7692		3.695	14.5062	20.1538
3.7	16.5124	20.1538		3.7	16.2037	15.5385		3.7	14.8148	20.4615
3.705	11.7284	16.7692		3.705	17.4383	12.7692		3.705	14.0432	25.3846
3.71	13.1173	18		3.71	20.216	36.3077		3.71	12.1914	23.2308
3.715	20.9876	17.3846		3.715	15.4321	31.2308		3.715	16.358	19.0769
3.72	20.9876	13.0769		3.72	15.8951	22.7692		3.72	14.1975	20.4615
3.725	13.8889	14.3077		3.725	16.5124	21.0769		3.725	12.037	22
3.73	9.72222	11.2308		3.73	17.9012	31.3846		3.73	15.1235	16.9231
3.735	15.7407	15.8461		3.735	21.4506	28.9231		3.735	11.7284	22.7692
3.74	12.6543	9.38462		3.74	19.2901	26		3.74	11.8827	21.6923
3.745	13.8889	10.7692		3.745	16.5124	21.5385		3.745	15.2778	24.4615
3.75	14.0432	15.0769		3.75	21.4506	26.9231		3.75	16.358	20.3077
3.755	12.6543	15.2308		3.755	20.9876	26.3077		3.755	16.2037	17.6923
3.76	13.2716	18.7692		3.76	15.7407	30.3077		3.76	12.6543	24.9231
3.765	10.6481	12.1539		3.765	14.8148	22.7692		3.765	15.1235	19.5385
3.77	15.8951	23.3846		3.77	15.2778	25.5385		3.77	13.8889	18
3.775	14.1975	14.7692		3.775	18.0556	31.2308		3.775	8.7963	21.0769
3.78	14.6605	17.3846		3.78	15.5864	20.6154		3.78	14.0432	21.2308
3.785	16.6667	20.7692		3.785	13.4259	25.0769		3.785	17.284	21.6923
3.79	12.3457	10.7692		3.79	16.2037	23.8462		3.79	12.037	20.1538
3.795	14.8148	14		3.795	18.0556	22		3.795	9.87654	23.6923
3.8	17.4383	10		3.8	16.0494	22.4615		3.8	5.70988	18.6154
3.805	11.8827	20.1538		3.805	14.8148	26.4615		3.805	13.4259	20.7692
3.81	13.1173	21.2308		3.81	18.2099	26.3077		3.81	7.25309	24.1538
3.815	18.6728	14.9231		3.815	26.2346	22.9231		3.815	8.17901	20
3.82	14.0432	18.3077		3.82	20.5247	23.5385		3.82	10.9568	17.3846
3.825	9.10494	11.5385		3.825	20.9876	22.9231		3.825	12.3457	21.5385
3.83	11.4198	13.2308		3.83	14.1975	26.1538		3.83	12.8086	24
3.835	10.9568	14		3.835	25.1543	20.6154		3.835	20.8333	18.9231
3.84	13.2716	16.3077		3.84	19.7531	33.3846		3.84	13.4259	27.8462
3.845	16.0494	14.1539		3.845	18.3642	24.9231		3.845	16.5124	19.0769
3.85	14.1975	12		3.85	16.0494	20.4615		3.85	12.5	19.8462
3.855	12.1914	17.8462		3.855	16.358	27.6923		3.855	17.1296	27.0769
3.86	10.4938	16.6154		3.86	21.6049	20.9231		3.86	12.8086	16.9231
3.865	18.5185	10.1539		3.865	19.5988	29.6923		3.865	12.963	18.3077
3.87	12.5	16.3077		3.87	22.5309	22.6154		3.87	14.5062	19.6923
3.875	13.2716	15.3846		3.875	15.1235	26.1538		3.875	14.3519	21.6923
3.88	11.5741	16.9231		3.88	15.8951	25.0769		3.88	7.71605	24
3.885	15.8951	11.2308		3.885	20.9876	29.0769		3.885	22.8395	17.0769
3.89	14.6605	15.3846		3.89	18.6728	24.3077		3.89	15.7407	21.8462
3.895	14.9691	10.7692		3.895	17.9012	24.4615		3.895	12.037	22
3.9	14.9691	15.5385		3.9	27.0062	29.2308		3.9	14.6605	19.5385
3.905	17.7469	15.5385		3.905	18.5185	27.2308		3.905	15.4321	23.2308
3.91	11.7284	17.5385		3.91	12.5	31.0769		3.91	11.5741	24.7692
3.915	14.8148	20.6154		3.915	25.7716	20.3077		3.915	14.6605	26
3.92	14.6605	10.6154		3.92	13.8889	23.3846		3.92	10.8025	22.4615
3.925	18.0556	14.6154		3.925	14.1975	26.9231		3.925	11.5741	25.6923
3.93	14.0432	16.4615		3.93	19.1358	21.3846		3.93	15.7407	25.6923
3.935	16.358	12.1539		3.935	20.8333	28.3077		3.935	13.5802	23.5385
3.94	18.9815	17.2308		3.94	15.5864	27.6923		3.94	12.963	24
3.945	13.7346	15.0769		3.945	14.6605	26.9231		3.945	12.6543	20.4615
3.95	10.0309	14.1539		3.95	20.8333	28.9231		3.95	9.5679	22.7692
3.955	16.0494	11.5385		3.955	20.216	27.2308		3.955	16.6667	19.8462
3.96	11.8827	11.2308		3.96	23.4568	28.4615		3.96	13.1173	30.3077
3.965	17.1296	15.6923		3.965	18.0556	23.0769		3.965	12.6543	24
3.97	14.8148	9.38462		3.97	13.4259	21.0769		3.97	11.2654	19.6923
3.975	11.7284	21.3846		3.975	24.6914	25.8462		3.975	16.0494	20.7692
3.98	16.5124	14.1539		3.98	24.6914	24.3077		3.98	12.8086	26.3077
3.985	10.6481	12.1539		3.985	16.9753	25.5385		3.985	15.1235	22.1538
3.99	15.2778	16.9231		3.99	14.6605	29.6923		3.99	16.2037	23.2308
3.995	15.1235	12.6154		3.995	18.5185	25.8462		3.995	13.2716	19.0769
4	11.4198	14.3077		4	27.9321	26.9231		4	9.72222	20.7692
4.005	17.4383	11.2308		4.005	20.679	23.5385		4.005	13.4259	20.4615
4.01	15.2778	20.4615		4.01	22.9938	26.6154		4.01	11.7284	15.8461
4.015	11.8827	12		4.015	15.1235	20.1538		4.015	10.1852	21.5385
4.02	9.41358	12.4615		4.02	19.4444	24.1538		4.02	12.037	23.3846
4.025	13.8889	16.9231		4.025	15.2778	22.1538		4.025	12.6543	20.4615
4.03	11.5741	12		4.03	20.0617	20		4.03	18.2099	22.6154
4.035	7.71605	18		4.035	16.0494	20.7692		4.035	12.963	24.3077
4.04	10.4938	19.0769		4.04	12.963	28.9231		4.04	13.4259	21.0769
4.045	18.5185	14		4.045	15.1235	27.3846		4.045	13.2716	21.3846
4.05	14.1975	16.6154		4.05	14.0432	27.3846		4.05	12.3457	16.3077
4.055	12.6543	17.0769		4.055	28.0864	20.4615		4.055	12.8086	21.2308
4.06	8.95062	13.0769		4.06	16.0494	22.9231		4.06	9.5679	21.3846
4.065	12.037	13.6923		4.065	25.1543	21.5385		4.065	15.4321	23.6923
4.07	7.87037	13.5385		4.07	14.1975	21.0769		4.07	13.4259	23.6923
4.075	13.8889	17.3846		4.075	16.6667	32		4.075	19.1358	22.6154
4.08	14.5062	14		4.08	25	21.5385		4.08	9.5679	21.8462
4.085	12.8086	15.0769		4.085	21.4506	22		4.085	12.5	23.8462
4.09	12.5	15.3846		4.09	21.142	19.8462		4.09	10.9568	21.6923
4.095	12.963	13.3846		4.095	15.8951	24.1538		4.095	10.8025	19.2308
4.1	15.7407	14.4615		4.1	25	28.6154		4.1	13.5802	21.8462
4.105	13.5802	20		4.105	23.3025	26.6154		4.105	15.1235	22.7692
4.11	15.1235	13.8461		4.11	13.5802	19.2308		4.11	14.3519	20.7692
4.115	12.6543	14		4.115	15.4321	23.0769		4.115	17.7469	23.5385
4.12	18.5185	14.9231		4.12	12.6543	19.2308		4.12	18.3642	20.6154
4.125	14.0432	13.5385		4.125	17.284	15.2308		4.125	14.3519	16.9231
4.13	15.5864	9.38462		4.13	13.7346	14.6154		4.13	10.9568	15.3846
4.135	18.5185	12.9231		4.135	17.9012	17.3846		4.135	9.87654	21.8462
4.14	9.87654	14.6154		4.14	14.6605	21.0769		4.14	12.6543	21.0769
4.145	10.6481	20.6154		4.145	16.821	32.6154		4.145	16.358	20.1538
4.15	11.8827	17.6923		4.15	11.7284	22.7692		4.15	13.4259	19.0769
4.155	18.2099	14.3077		4.155	24.2284	29.3846		4.155	14.9691	22.4615
4.16	13.7346	12.4615		4.16	23.6111	22.6154		4.16	10.6481	24.7692
4.165	12.1914	13.0769		4.165	19.5988	21.0769		4.165	17.7469	25.6923
4.17	11.7284	15.6923		4.17	14.1975	28.6154		4.17	14.0432	19.5385
4.175	15.1235	11.6923		4.175	19.5988	25.6923		4.175	11.5741	20.9231
4.18	12.1914	15.8461		4.18	12.3457	27.3846		4.18	15.2778	21.3846
4.185	11.1111	19.5385		4.185	17.7469	21.2308		4.185	16.0494	18.9231
4.19	12.3457	13.0769		4.19	15.1235	26.4615		4.19	12.1914	17.2308
4.195	13.1173	11.2308		4.195	7.25309	20		4.195	15.1235	19.6923
4.2	10.1852	15.6923		4.2	18.3642	30.6154		4.2	10.9568	20.9231
4.205	13.7346	18.6154		4.205	15.8951	21.8462		4.205	10.9568	17.6923
4.21	14.6605	13.8461		4.21	22.8395	20.6154		4.21	11.7284	25.2308
4.215	15.2778	14.7692		4.215	19.1358	23.3846		4.215	9.10494	21.3846
4.22	10.6481	15.5385		4.22	21.142	21.8462		4.22	19.4444	20.4615
4.225	14.9691	20.3077		4.225	14.0432	26.1538		4.225	7.56173	15.3846
4.23	17.4383	11.5385		4.23	14.5062	22.7692		4.23	4.93827	12.6154
4.235	14.6605	12		4.235	12.8086	23.8462		4.235	6.17284	13.8461
4.24	14.8148	14		4.24	17.4383	24.1538		4.24	5.70988	8.30769
4.245	14.5062	14.4615		4.245	23.4568	30.1538		4.245	6.01852	14.1539
4.25	13.1173	19.2308		4.25	14.8148	22.6154		4.25	11.2654	9.07692
4.255	12.3457	16.3077		4.255	16.9753	24.9231		4.255	5.40123	10.3077
4.26	15.8951	13.8461		4.26	19.7531	22		4.26	6.32716	10.4615
4.265	16.0494	17.5385		4.265	19.1358	20.9231		4.265	5.40123	10
4.27	19.4444	12.9231		4.27	18.0556	20.4615		4.27	4.16667	14.4615
4.275	16.6667	16.7692		4.275	26.3889	23.2308		4.275	6.79012	11.5385
4.28	13.4259	15.0769		4.28	22.0679	31.3846		4.28	5.09259	14.6154
4.285	14.8148	20		4.285	21.7593	25.8462		4.285	3.85802	13.2308
4.29	13.7346	18.4615		4.29	19.7531	25.6923		4.29	8.17901	13.8461
4.295	12.3457	16.9231		4.295	14.1975	23.6923		4.295	6.79012	10.4615
4.3	17.5926	11.6923		4.3	23.4568	28.7692		4.3	8.02469	10.6154
4.305	12.1914	17.0769		4.305	14.1975	25.0769		4.305	4.32099	11.6923
4.31	15.5864	15.3846		4.31	16.358	26.9231		4.31	4.78395	10.7692
4.315	14.1975	12.6154		4.315	18.8272	28.9231		4.315	6.48148	13.5385
4.32	12.037	18.3077		4.32	27.1605	23.5385		4.32	6.01852	12
4.325	12.1914	14		4.325	16.9753	20.6154		4.325	5.40123	17.0769
4.33	13.5802	16.3077		4.33	18.9815	28.1538		4.33	4.93827	10.6154
4.335	11.5741	13.6923		4.335	17.9012	22.7692		4.335	3.7037	13.3846
4.34	18.2099	14.4615		4.34	16.9753	25.8462		4.34	5.09259	12.1539
4.345	17.9012	15.0769		4.345	23.9198	21.8462		4.345	3.54938	13.2308
4.35	10.4938	14		4.35	16.6667	25.5385		4.35	5.70988	15.8461
4.355	15.8951	15.6923		4.355	16.821	21.3846		4.355	4.93827	11.8461
4.36	16.5124	17.6923		4.36	20.8333	24.9231		4.36	9.41358	8.76923
4.365	15.4321	17.3846		4.365	15.7407	23.0769		4.365	5.55556	11.6923
4.37	14.9691	9.38462		4.37	14.8148	20.4615		4.37	4.78395	11.5385
4.375	14.6605	14.7692		4.375	14.0432	21.5385		4.375	5.24691	12.6154
4.38	11.2654	16.1538		4.38	17.4383	23.3846		4.38	4.47531	17.5385
4.385	18.5185	15.0769		4.385	20.3704	23.6923		4.385	3.7037	13.6923
4.39	12.5	15.5385		4.39	13.7346	26.1538		4.39	7.87037	15.2308
4.395	10.3395	13.2308		4.395	20.679	25.2308		4.395	6.48148	21.0769
4.4	12.8086	14.3077		4.4	14.5062	21.3846		4.4	5.24691	14.3077
4.405	16.2037	12.4615		4.405	20.5247	26.6154		4.405	5.24691	13.5385
4.41	12.8086	20.3077		4.41	19.9074	24.4615		4.41	6.6358	17.6923
4.415	14.1975	14.6154		4.415	18.0556	23.0769		4.415	3.24074	15.5385
4.42	10.4938	11.6923		4.42	17.7469	26		4.42	5.09259	17.8462
4.425	10.1852	15.0769		4.425	13.4259	20.9231		4.425	3.7037	17.6923
4.43	13.8889	14.7692		4.43	23.9198	15.0769		4.43	5.24691	17.5385
4.435	15.5864	18.7692		4.435	15.7407	20.4615		4.435	5.24691	12.3077
4.44	20.5247	14.4615		4.44	18.8272	22.4615		4.44	4.78395	19.0769
4.445	18.3642	15.5385		4.445	20.3704	22.4615		4.445	3.85802	15.2308
4.45	13.4259	12		4.45	15.4321	22.6154		4.45	6.01852	10.6154
4.455	10.9568	14.1539		4.455	15.5864	30.3077		4.455	5.24691	12.3077
4.46	10.3395	15.2308		4.46	15.4321	24.3077		4.46	3.54938	9.23077
4.465	8.7963	12.9231		4.465	18.2099	35.6923		4.465	6.01852	12.7692
4.47	11.1111	13.3846		4.47	16.9753	30.1538		4.47	6.79012	14.4615
4.475	11.7284	10.6154		4.475	14.5062	24.4615		4.475	6.01852	13.2308
4.48	18.3642	18.4615		4.48	16.6667	20.6154		4.48	2.16049	11.8461
4.485	10.1852	19.0769		4.485	17.9012	26.4615		4.485	0.92593	13.0769
4.49	11.7284	14.1539		4.49	19.7531	18.6154		4.49	10.3395	12.4615
4.495	14.3519	13.5385		4.495	19.4444	28.9231		4.495	5.09259	15.2308
4.5	11.4198	13.5385		4.5	15.8951	19.6923		4.5	6.32716	12.6154
4.505	14.5062	15.3846		4.505	18.6728	24.6154		4.505	5.70988	10.6154
4.51	13.4259	16.9231		4.51	16.358	26.4615		4.51	7.71605	8.30769
4.515	14.1975	23.2308		4.515	29.321	20.1538		4.515	4.32099	13.0769
4.52	11.1111	18.4615		4.52	17.5926	26.3077		4.52	5.70988	12
4.525	13.7346	15.5385		4.525	13.8889	27.8462		4.525	4.78395	12.7692
4.53	19.5988	13.2308		4.53	19.9074	20.7692		4.53	7.56173	10.6154
4.535	11.8827	13.6923		4.535	17.1296	22.6154		4.535	3.08642	14
4.54	18.3642	11.6923		4.54	31.7901	22.4615		4.54	6.01852	13.8461
4.545	14.9691	16.4615		4.545	18.3642	27.2308		4.545	4.78395	13.0769
4.55	14.3519	12.1539		4.55	18.6728	24.3077		4.55	6.6358	13.0769
4.555	15.4321	16		4.555	14.9691	26.3077		4.555	9.41358	15.5385
4.56	11.5741	19.0769		4.56	19.2901	24.1538		4.56	2.77778	14
4.565	11.5741	21.6923		4.565	27.1605	27.3846		4.565	3.39506	10.7692
4.57	14.1975	16.4615		4.57	22.6852	15.8461		4.57	4.62963	11.6923
4.575	8.48765	16.3077		4.575	24.537	23.5385		4.575	6.94444	10.7692
4.58	8.33333	19.6923		4.58	20.0617	23.3846		4.58	5.09259	11.3846
4.585	10.6481	14		4.585	16.9753	26		4.585	3.08642	7.07692
4.59	10.3395	11.2308		4.59	20.8333	25.8462		4.59	5.70988	12.1539
4.595	14.1975	14.3077		4.595	15.7407	26.4615		4.595	6.17284	13.0769
4.6	14.1975	15.2308		4.6	15.2778	16.9231		4.6	4.62963	14.4615
4.605	15.1235	16.7692		4.605	15.1235	20		4.605	6.17284	8.92308
4.61	14.3519	14.4615		4.61	24.6914	23.5385		4.61	6.94444	15.3846
4.615	13.2716	15.2308		4.615	27.7778	24		4.615	3.54938	10
4.62	12.8086	18		4.62	25.3086	19.8462		4.62	3.54938	13.6923
4.625	13.4259	18		4.625	18.6728	24.7692		4.625	5.55556	12.6154
4.63	13.1173	14.1539		4.63	17.284	33.0769		4.63	7.09877	17.6923
4.635	10.4938	13.2308		4.635	16.0494	20.9231		4.635	6.79012	8.92308
4.64	8.64198	10.9231		4.64	17.9012	25.0769		4.64	7.71605	9.69231
4.645	15.2778	15.2308		4.645	21.4506	32.3077		4.645	4.62963	12.9231
4.65	12.5	14.6154		4.65	18.5185	22.9231		4.65	5.09259	14.1539
4.655	10.3395	14.1539		4.655	21.142	21.6923		4.655	6.17284	13.6923
4.66	8.64198	11.5385		4.66	19.5988	21.0769		4.66	5.8642	12.3077
4.665	12.037	13.0769		4.665	16.2037	18.1538		4.665	5.09259	10.7692
4.67	14.3519	10.9231		4.67	21.4506	21.6923		4.67	5.40123	10.1539
4.675	13.2716	18.3077		4.675	17.7469	23.8462		4.675	4.01235	11.5385
4.68	8.7963	15.0769		4.68	24.3827	15.6923		4.68	3.54938	11.6923
4.685	14.1975	13.3846		4.685	30.5556	22.1538		4.685	4.47531	14.1539
4.69	12.3457	16.1538		4.69	15.1235	21.0769		4.69	4.62963	11.0769
4.695	12.8086	14.1539		4.695	15.1235	16.4615		4.695	5.24691	10.6154
4.7	13.1173	14.1539		4.7	13.5802	21.8462		4.7	8.95062	9.69231
4.705	13.5802	15.6923		4.705	17.1296	29.3846		4.705	4.16667	13.3846
4.71	15.5864	18.4615		4.71	28.7037	19.3846		4.71	3.54938	11.2308
4.715	19.7531	18.3077		4.715	15.4321	21.2308		4.715	2.62346	13.3846
4.72	19.1358	12.4615		4.72	16.5124	24.9231		4.72	6.6358	16.1538
4.725	13.4259	15.3846		4.725	26.2346	31.2308		4.725	4.78395	8.76923
4.73	10.4938	19.2308		4.73	13.5802	23.8462		4.73	8.33333	9.23077
4.735	16.821	15.6923		4.735	26.3889	20.7692		4.735	6.32716	12.4615
4.74	12.963	15.0769		4.74	22.9938	25.2308		4.74	7.09877	10.9231
4.745	16.358	16.7692		4.745	13.2716	26.6154		4.745	4.16667	15.3846
4.75	8.64198	13.8461		4.75	16.0494	26.1538		4.75	7.56173	9.38462
4.755	14.1975	11.2308		4.755	17.4383	31.5385		4.755	9.5679	12.7692
4.76	17.1296	17.5385		4.76	18.6728	23.6923		4.76	6.48148	12.1539
4.765	15.1235	16		4.765	20.0617	21.8462		4.765	3.7037	12
4.77	15.8951	12.9231		4.77	20.5247	23.5385		4.77	5.70988	14.6154
4.775	12.963	19.6923		4.775	14.3519	25.5385		4.775	9.10494	9.53846
4.78	10.1852	24.3077		4.78	18.9815	23.0769		4.78	4.16667	12
4.785	14.1975	15.0769		4.785	18.5185	22.3077		4.785	2.16049	13.6923
4.79	9.10494	15.8461		4.79	14.8148	31.3846		4.79	3.7037	8
4.795	10.9568	13.6923		4.795	22.2222	20.9231		4.795	5.8642	13.2308
4.8	12.5	16.7692		4.8	21.142	20.3077		4.8	10.3395	12.6154
4.805	13.1173	13.2308		4.805	16.358	17.8462		4.805	6.01852	15.0769
4.81	10.8025	16.1538		4.81	15.7407	26		4.81	4.62963	13.0769
4.815	18.8272	18.1538		4.815	16.0494	27.8462		4.815	4.47531	10.9231
4.82	11.2654	15.0769		4.82	29.0124	29.2308		4.82	6.94444	10.1539
4.825	13.8889	11.8461		4.825	14.1975	28.3077		4.825	4.01235	14.6154
4.83	11.8827	10.7692		4.83	20.0617	22.1538		4.83	3.24074	11.2308
4.835	16.821	13.8461		4.835	16.6667	23.3846		4.835	9.41358	13.0769
4.84	10.1852	17.2308		4.84	14.3519	23.5385		4.84	8.02469	12.6154
4.845	15.2778	14		4.845	24.2284	27.5385		4.845	3.85802	11.5385
4.85	16.358	14.4615		4.85	20.216	24.7692		4.85	5.8642	8.30769
4.855	10.6481	13.5385		4.855	20.679	27.8462		4.855	5.40123	12.6154
4.86	13.8889	13.6923		4.86	19.7531	24.4615		4.86	6.48148	11.2308
4.865	16.0494	16.3077		4.865	20.8333	23.2308		4.865	5.8642	13.8461
4.87	16.0494	16.4615		4.87	20.3704	27.0769		4.87	4.62963	15.2308
4.875	11.2654	12		4.875	16.5124	20.4615		4.875	4.01235	15.6923
4.88	12.037	14.4615		4.88	18.0556	20.1538		4.88	4.32099	13.6923
4.885	16.821	13.5385		4.885	24.537	29.5385		4.885	5.70988	9.23077
4.89	12.6543	14.7692		4.89	22.0679	29.8462		4.89	7.87037	14.3077
4.895	15.1235	16.6154		4.895	12.6543	20.6154		4.895	4.32099	11.5385
4.9	18.0556	13.2308		4.9	13.8889	24.3077		4.9	6.79012	10.4615
4.905	12.037	14.6154		4.905	12.8086	19.8462		4.905	2.9321	12.1539
4.91	15.8951	17.2308		4.91	14.9691	23.8462		4.91	4.78395	14.6154
4.915	12.8086	16.3077		4.915	13.5802	21.6923		4.915	4.16667	13.8461
4.92	15.2778	14.4615		4.92	16.6667	21.8462		4.92	8.17901	10.3077
4.925	15.5864	12.7692		4.925	17.9012	27.0769		4.925	4.78395	10.7692
4.93	14.0432	11.6923		4.93	21.142	19.2308		4.93	5.70988	11.5385
4.935	17.1296	11.3846		4.935	23.6111	30.9231		4.935	3.7037	9.69231
4.94	12.3457	14.4615		4.94	21.2963	22.3077		4.94	9.87654	14.9231
4.945	10.0309	13.8461		4.945	25.6173	26.3077		4.945	8.95062	13.6923
4.95	11.4198	15.6923		4.95	12.8086	25.0769		4.95	4.01235	15.3846
4.955	12.5	12.7692		4.955	17.1296	25.8462		4.955	4.93827	9.23077
4.96	12.037	16.9231		4.96	16.5124	24.9231		4.96	6.79012	14
4.965	12.8086	14.9231		4.965	21.4506	29.6923		4.965	5.24691	12.6154
4.97	9.5679	13.2308		4.97	18.3642	25.2308		4.97	5.40123	11.8461
4.975	12.1914	11.6923		4.975	12.8086	19.2308		4.975	4.32099	15.5385
4.98	16.9753	16.6154		4.98	15.2778	19.8462		4.98	6.48148	13.2308
4.985	16.358	19.8462		4.985	15.4321	25.2308		4.985	6.48148	14.9231
4.99	15.7407	14.6154		4.99	13.8889	21.0769		4.99	5.24691	12.7692
4.995	16.358	16.3077		4.995	17.1296	19.8462		4.995	3.7037	14.7692
5	16.358	14		5	20.216	20.4615		5	6.01852	11.3846
5.005	14.0432	15.6923		5.005	18.9815	23.2308		5.005	6.79012	14.9231
5.01	12.037	12.4615		5.01	12.3457	19.8462		5.01	7.87037	9.53846
5.015	11.1111	17.6923		5.015	13.7346	20.9231		5.015	7.25309	13.2308
5.02	13.2716	15.3846		5.02	20.679	19.8462		5.02	8.48765	14.6154
5.025	13.7346	13.5385		5.025	22.2222	24.4615		5.025	4.32099	10.4615
5.03	14.1975	14.9231		5.03	17.7469	25.6923		5.03	5.8642	17.2308
5.035	8.64198	17.6923		5.035	21.2963	30.4615		5.035	4.93827	10.1539
5.04	15.2778	17.2308		5.04	20.3704	24.7692		5.04	4.47531	11.3846
5.045	10.8025	16		5.045	15.2778	31.2308		5.045	5.55556	10.1539
5.05	11.2654	17.3846		5.05	23.4568	20.1538		5.05	6.01852	13.2308
5.055	10.4938	16.7692		5.055	20.5247	25.2308		5.055	3.54938	10.9231
5.06	13.7346	16.6154		5.06	20.3704	34.1538		5.06	5.8642	10.6154
5.065	13.5802	12.9231		5.065	18.9815	25.3846		5.065	2.62346	15.0769
5.07	12.3457	16.7692		5.07	13.8889	25.3846		5.07	6.32716	11.6923
5.075	12.963	18.3077		5.075	19.1358	23.3846		5.075	4.16667	10.6154
5.08	20.679	15.5385		5.08	21.6049	30.4615		5.08	6.48148	9.23077
5.085	17.9012	13.0769		5.085	17.7469	27.3846		5.085	7.25309	12.7692
5.09	14.1975	14.4615		5.09	21.7593	26.9231		5.09	5.55556	12.7692
5.095	14.5062	17.8462		5.095	17.1296	25.0769		5.095	5.09259	12.3077
5.1	18.0556	17.5385		5.1	25.9259	26.6154		5.1	4.78395	14
5.105	16.6667	12.6154		5.105	18.6728	19.6923		5.105	5.70988	8.76923
5.11	12.8086	16.6154		5.11	16.9753	22.7692		5.11	4.78395	10.7692
5.115	12.1914	21.2308		5.115	19.2901	21.6923		5.115	3.85802	14.6154
5.12	9.41358	19.2308		5.12	17.5926	16.9231		5.12	5.8642	18.6154
5.125	13.7346	20.7692		5.125	20.679	29.6923		5.125	8.33333	14.1539
5.13	10.0309	19.5385		5.13	22.6852	27.5385		5.13	3.24074	13.2308
5.135	16.358	15.0769		5.135	25.6173	25.8462		5.135	7.40741	14.6154
5.14	12.037	16.6154		5.14	17.284	21.0769		5.14	5.09259	9.69231
5.145	15.2778	17.8462		5.145	15.4321	22.4615		5.145	7.40741	10.1539
5.15	18.5185	12		5.15	25.7716	21.8462		5.15	6.48148	12.9231
5.155	17.5926	17.0769		5.155	16.9753	27.3846		5.155	3.7037	9.69231
5.16	16.821	22.4615		5.16	17.284	24.3077		5.16	4.78395	11.5385
5.165	10.6481	17.3846		5.165	20.679	23.5385		5.165	6.79012	12
5.17	11.8827	15.3846		5.17	17.7469	28.7692		5.17	7.71605	9.38462
5.175	15.7407	13.0769		5.175	20.216	19.6923		5.175	6.32716	13.8461
5.18	13.7346	13.0769		5.18	19.2901	20.7692		5.18	7.71605	10.7692
5.185	18.9815	12.4615		5.185	15.8951	18.4615		5.185	4.32099	13.5385
5.19	19.1358	18.7692		5.19	16.9753	23.8462		5.19	7.40741	16.3077
5.195	17.7469	8.15385		5.195	19.5988	26.9231		5.195	4.16667	11.5385
5.2	11.8827	14.9231		5.2	18.3642	26.9231		5.2	4.78395	9.53846
5.205	11.1111	12.7692		5.205	10.9568	24.7692		5.205	5.8642	10.4615
5.21	15.8951	19.8462		5.21	6.01852	7.07692		5.21	2.46914	12.6154
5.215	13.5802	14.6154		5.215	5.09259	7.84615		5.215	3.54938	13.2308
5.22	15.8951	15.8461		5.22	6.01852	7.53846		5.22	4.62963	13.2308
5.225	13.5802	15.0769		5.225	5.70988	4.76923		5.225	4.93827	12.9231
5.23	17.1296	12.6154		5.23	8.02469	4.92308		5.23	3.7037	12.6154
5.235	11.5741	17.5385		5.235	7.40741	8		5.235	5.24691	12.7692
5.24	9.72222	16		5.24	6.94444	5.69231		5.24	5.55556	9.84615
5.245	12.963	19.5385		5.245	7.40741	6.30769		5.245	4.01235	14.1539
5.25	12.8086	15.5385		5.25	6.17284	7.23077		5.25	7.09877	11.2308
5.255	12.6543	24.7692		5.255	10.8025	5.69231		5.255	3.24074	10.3077
5.26	15.5864	11.2308		5.26	6.17284	8.30769		5.26	7.87037	10.4615
5.265	13.1173	17.8462		5.265	4.16667	5.69231		5.265	5.09259	12
5.27	9.87654	16.9231		5.27	7.40741	3.23077		5.27	5.24691	7.84615
5.275	15.4321	11.8461		5.275	9.72222	9.23077		5.275	4.32099	14.4615
5.28	11.5741	12.4615		5.28	7.71605	5.84615		5.28	5.8642	11.5385
5.285	17.5926	16.4615		5.285	8.17901	6.61538		5.285	5.09259	7.69231
5.29	16.821	14.6154		5.29	8.33333	4.61538		5.29	5.09259	13.8461
5.295	8.95062	17.0769		5.295	7.56173	6.15385		5.295	9.25926	11.0769
5.3	12.3457	19.3846		5.3	6.6358	4.46154		5.3	5.55556	10
5.305	13.4259	16		5.305	11.5741	6.61538		5.305	5.55556	11.2308
5.31	14.9691	16.4615		5.31	7.87037	8.15385		5.31	8.7963	12.4615
5.315	15.1235	16.6154		5.315	11.2654	7.38462		5.315	9.5679	15.6923
5.32	17.1296	15.6923		5.32	8.33333	6.61538		5.32	3.7037	10.1539
5.325	11.4198	12.7692		5.325	9.10494	6.61538		5.325	5.09259	11.5385
5.33	15.5864	11.2308		5.33	8.95062	4.76923		5.33	8.02469	9.84615
5.335	14.6605	15.2308		5.335	6.32716	3.38462		5.335	6.17284	11.5385
5.34	12.6543	22.1538		5.34	6.6358	5.84615		5.34	7.71605	10.9231
5.345	16.5124	14.7692		5.345	8.33333	7.84615		5.345	1.69753	10.1539
5.35	18.3642	12.6154		5.35	5.24691	6.92308		5.35	2.46914	11.5385
5.355	12.963	15.2308		5.355	7.40741	8.30769		5.355	5.09259	14
5.36	16.2037	12		5.36	7.87037	8.61538		5.36	4.32099	11.2308
5.365	14.1975	12.7692		5.365	6.6358	6.46154		5.365	5.70988	14.4615
5.37	10.6481	19.2308		5.37	10.1852	7.07692		5.37	11.7284	13.8461
5.375	10.9568	10.3077		5.375	6.79012	8.46154		5.375	8.7963	13.3846
5.38	13.7346	21.5385		5.38	6.48148	8.92308		5.38	4.62963	11.8461
5.385	10.1852	20.7692		5.385	6.94444	8		5.385	10.9568	11.5385
5.39	9.25926	15.8461		5.39	8.17901	5.38462		5.39	5.8642	13.5385
5.395	13.1173	14.6154		5.395	6.01852	8.30769		5.395	8.33333	13.6923
5.4	13.8889	12.9231		5.4	11.8827	4.46154		5.4	12.3457	11.3846
5.405	11.8827	15.5385		5.405	13.5802	6.15385		5.405	10.4938	12.6154
5.41	8.95062	14.9231		5.41	7.25309	6.46154		5.41	7.71605	12.6154
5.415	12.1914	15.6923		5.415	8.33333	9.84615		5.415	5.24691	14
5.42	13.5802	12.9231		5.42	11.1111	6.15385		5.42	11.8827	14
5.425	11.1111	13.8461		5.425	3.85802	9.53846		5.425	6.48148	11.8461
5.43	14.9691	13.8461		5.43	6.79012	7.23077		5.43	4.47531	15.0769
5.435	12.963	17.8462		5.435	9.72222	5.38462		5.435	5.40123	11.5385
5.44	16.6667	12.9231		5.44	8.33333	5.07692		5.44	6.17284	13.0769
5.445	14.5062	14.3077		5.445	12.037	6		5.445	6.01852	13.0769
5.45	11.2654	10.7692		5.45	7.40741	5.23077		5.45	3.54938	13.2308
5.455	14.9691	11.3846		5.455	10.4938	5.84615		5.455	7.25309	9.38462
5.46	9.25926	10.9231		5.46	6.48148	4.92308		5.46	9.41358	13.5385
5.465	12.1914	14		5.465	10.8025	6.92308		5.465	5.09259	10.9231
5.47	8.7963	12.6154		5.47	11.4198	6		5.47	9.10494	18.4615
5.475	11.5741	16.9231		5.475	8.95062	8.30769		5.475	9.41358	9.84615
5.48	12.3457	12.9231		5.48	6.48148	6.61538		5.48	6.17284	19.5385
5.485	14.5062	12.1539		5.485	6.79012	8.30769		5.485	4.32099	13.8461
5.49	13.8889	14.4615		5.49	5.09259	4.15385		5.49	5.24691	12.9231
5.495	11.8827	16.7692		5.495	8.02469	8		5.495	4.01235	12.3077
5.5	18.3642	15.5385		5.5	8.95062	6.46154		5.5	10.0309	19.5385
5.505	14.5062	11.0769		5.505	5.8642	6.15385		5.505	6.48148	15.5385
5.51	12.8086	20.4615		5.51	11.7284	6.76923		5.51	10.4938	15.5385
5.515	14.0432	11.8461		5.515	6.48148	6.76923		5.515	6.94444	10.7692
5.52	11.8827	13.6923		5.52	10.3395	6.76923		5.52	6.17284	17.2308
5.525	12.3457	15.5385		5.525	7.25309	4.46154		5.525	9.87654	19.3846
5.53	10.3395	15.5385		5.53	8.02469	9.23077		5.53	10.6481	23.8462
5.535	13.5802	16.7692		5.535	7.09877	8.76923		5.535	14.6605	20.3077
5.54	13.4259	10.9231		5.54	8.7963	6		5.54	13.5802	18.1538
5.545	14.9691	12.4615		5.545	9.25926	3.53846		5.545	11.4198	18.3077
5.55	11.7284	12.9231		5.55	6.32716	5.53846		5.55	11.2654	18.9231
5.555	13.8889	16		5.555	13.1173	7.07692		5.555	15.1235	22
5.56	10.6481	18.4615		5.56	9.41358	5.53846		5.56	18.0556	14.7692
5.565	15.4321	13.8461		5.565	15.1235	21.2308		5.565	16.358	22.1538
5.57	16.6667	14.7692		5.57	18.0556	34.6154		5.57	10.1852	22.9231
5.575	13.7346	15.8461		5.575	14.9691	23.8462		5.575	10.8025	23.2308
5.58	13.2716	12.1539		5.58	18.6728	26.6154		5.58	10.0309	25.3846
5.585	13.4259	16		5.585	18.5185	18.3077		5.585	9.41358	21.0769
5.59	13.7346	17.0769		5.59	18.9815	27.0769		5.59	12.8086	18.7692
5.595	10.9568	7.69231		5.595	19.9074	24.4615		5.595	17.4383	22.9231
5.6	8.02469	6.46154		5.6	17.284	19.3846		5.6	8.48765	12.7692
5.605	8.02469	7.53846		5.605	25.6173	19.6923		5.605	6.6358	19.5385
5.61	7.56173	3.07692		5.61	14.8148	21.6923		5.61	9.72222	22.3077
5.615	4.93827	6		5.615	11.8827	23.3846		5.615	8.7963	21.2308
5.62	11.2654	8.61538		5.62	17.5926	32.9231		5.62	13.8889	17.0769
5.625	7.71605	5.84615		5.625	18.3642	37.3846		5.625	11.2654	18.4615
5.63	11.1111	4.92308		5.63	17.284	18.9231		5.63	16.2037	20.9231
5.635	10.8025	4.76923		5.635	12.1914	26.9231		5.635	12.963	18.1538
5.64	7.71605	4.61538		5.64	14.3519	23.2308		5.64	13.2716	20.9231
5.645	8.33333	9.84615		5.645	18.6728	20.4615		5.645	5.70988	23.8462
5.65	5.8642	5.69231		5.65	22.3765	27.5385		5.65	8.95062	20
5.655	7.40741	4.46154		5.655	16.6667	27.3846		5.655	12.6543	22.1538
5.66	6.32716	6.76923		5.66	20.216	27.2308		5.66	16.5124	17.3846
5.665	6.01852	5.84615		5.665	27.9321	19.2308		5.665	11.5741	20
5.67	8.17901	9.69231		5.67	18.8272	24.1538		5.67	16.821	23.5385
5.675	8.02469	5.07692		5.675	17.5926	29.3846		5.675	14.9691	19.5385
5.68	9.41358	3.23077		5.68	21.7593	22.4615		5.68	14.5062	22.4615
5.685	9.87654	7.38462		5.685	19.1358	28.1538		5.685	14.3519	24.1538
5.69	6.79012	6.76923		5.69	20.9876	24		5.69	9.25926	26.9231
5.695	7.25309	9.07692		5.695	18.6728	30.4615		5.695	13.7346	18.3077
5.7	12.3457	3.69231		5.7	24.537	24.4615		5.7	5.55556	21.3846
5.705	7.09877	6.46154		5.705	17.4383	28.7692		5.705	9.25926	16.3077
5.71	8.02469	4.30769		5.71	22.0679	24.1538		5.71	14.5062	20.3077
5.715	6.79012	6.30769		5.715	23.4568	26		5.715	12.3457	19.8462
5.72	8.33333	5.38462		5.72	20.9876	24.7692		5.72	14.9691	22
5.725	7.40741	5.84615		5.725	21.7593	24.9231		5.725	10.6481	20.1538
5.73	6.17284	4.92308		5.73	17.9012	17.2308		5.73	14.8148	16
5.735	10.1852	7.69231		5.735	22.9938	28.7692		5.735	13.2716	21.6923
5.74	5.09259	9.23077		5.74	22.8395	21.6923		5.74	17.284	21.8462
5.745	5.70988	4.76923		5.745	25.7716	28.3077		5.745	8.17901	17.2308
5.75	9.10494	6.15385		5.75	21.6049	17.5385		5.75	12.8086	19.8462
5.755	8.33333	5.07692		5.755	18.9815	23.8462		5.755	11.8827	23.8462
5.76	9.87654	1.84615		5.76	17.9012	17.6923		5.76	10.4938	11.3846
5.765	10.3395	4.30769		5.765	21.2963	23.2308		5.765	12.5	19.8462
5.77	4.93827	3.69231		5.77	19.5988	18.6154		5.77	8.7963	28
5.775	6.79012	6.61538		5.775	10.1852	28.4615		5.775	13.5802	16.1538
5.78	11.5741	5.23077		5.78	21.7593	27.2308		5.78	9.41358	20.6154
5.785	7.09877	6.46154		5.785	17.284	25.5385		5.785	10.4938	19.3846
5.79	10.1852	5.07692		5.79	13.7346	19.6923		5.79	17.284	23.8462
5.795	6.94444	4.61538		5.795	25.7716	34		5.795	14.8148	25.5385
5.8	9.87654	6.46154		5.8	20.3704	25.6923		5.8	10.8025	15.0769
5.805	6.79012	5.69231		5.805	12.5	23.5385		5.805	23.9198	19.8462
5.81	7.87037	5.07692		5.81	26.2346	18.4615		5.81	12.6543	21.6923
5.815	8.33333	9.07692		5.815	12.3457	25.5385		5.815	12.037	20.6154
5.82	8.7963	13.3846		5.82	19.4444	18.4615		5.82	13.7346	23.3846
5.825	13.2716	15.2308		5.825	18.6728	20.1538		5.825	14.0432	15.8461
5.83	9.72222	15.2308		5.83	23.1482	22		5.83	11.2654	21.6923
5.835	16.0494	15.8461		5.835	19.5988	20.7692		5.835	9.87654	25.0769
5.84	17.7469	17.6923		5.84	16.0494	22.7692		5.84	14.1975	18.9231
5.845	12.037	13.5385		5.845	24.3827	25.8462		5.845	15.4321	14.4615
5.85	13.5802	16.6154		5.85	13.7346	25.0769		5.85	8.95062	17.6923
5.855	13.4259	16.9231		5.855	24.0741	23.5385		5.855	10.6481	19.5385
5.86	11.4198	13.6923		5.86	11.5741	18.9231		5.86	14.8148	15.0769
5.865	11.7284	18		5.865	17.4383	31.8462		5.865	13.1173	21.2308
5.87	12.1914	13.8461		5.87	19.5988	24.9231		5.87	13.1173	23.6923
5.875	13.1173	10.3077		5.875	24.3827	24.6154		5.875	14.6605	20.3077
5.88	10.8025	14.4615		5.88	18.6728	21.5385		5.88	12.3457	19.2308
5.885	12.963	13.6923		5.885	16.0494	23.0769		5.885	17.1296	21.8462
5.89	10.3395	22.1538		5.89	17.7469	20.6154		5.89	17.284	17.2308
5.895	19.1358	14.6154		5.895	16.5124	22.6154		5.895	16.821	25.5385
5.9	9.87654	16.3077		5.9	18.0556	29.0769		5.9	10.4938	22.3077
5.905	12.1914	16.3077		5.905	23.9198	29.2308		5.905	12.037	16.7692
5.91	13.8889	14.3077		5.91	20.216	28.1538		5.91	11.8827	23.5385
5.915	16.2037	16.3077		5.915	22.9938	25.5385		5.915	9.25926	21.8462
5.92	11.7284	13.3846		5.92	23.6111	24.6154		5.92	13.5802	21.0769
5.925	11.2654	19.0769		5.925	23.3025	25.6923		5.925	9.87654	20.7692
5.93	14.9691	19.5385		5.93	18.3642	34		5.93	8.95062	22.7692
5.935	12.3457	11.2308		5.935	15.1235	30.4615		5.935	20.216	24.6154
5.94	12.5	14.9231		5.94	18.6728	24.1538		5.94	13.7346	23.0769
5.945	10.6481	16.1538		5.945	23.7654	20.7692		5.945	14.3519	21.6923
5.95	12.1914	12.9231		5.95	22.2222	24.6154		5.95	13.8889	19.3846
5.955	11.1111	16.7692		5.955	12.8086	29.5385		5.955	12.3457	19.2308
5.96	17.1296	19.2308		5.96	18.2099	30.3077		5.96	9.25926	24.7692
5.965	18.2099	19.6923		5.965	19.7531	22		5.965	15.7407	28
5.97	13.7346	14.3077		5.97	17.7469	26.9231		5.97	13.8889	18.6154
5.975	10.0309	15.3846		5.975	16.821	20.9231		5.975	12.037	18.9231
5.98	13.2716	14.1539		5.98	19.4444	22.9231		5.98	15.2778	20.7692
5.985	15.8951	11.8461		5.985	16.9753	29.3846		5.985	11.1111	19.2308
5.99	19.1358	13.6923		5.99	22.2222	29.3846		5.99	18.0556	23.3846
5.995	10.8025	13.0769		5.995	19.2901	32		5.995	10.0309	22.3077
6	13.4259	13.2308		6	20.679	23.8462		6	11.1111	21.8462
6.005	14.1975	15.0769		6.005	18.5185	27.5385		6.005	9.10494	25.0769
6.01	13.7346	20.3077		6.01	18.5185	29.6923		6.01	11.2654	18.1538
6.015	9.25926	13.8461		6.015	14.0432	30.9231		6.015	14.9691	19.0769
6.02	12.6543	14.4615		6.02	20.3704	28.6154		6.02	11.5741	17.8462
6.025	16.9753	13.2308		6.025	16.9753	26.4615		6.025	12.3457	20.6154
6.03	17.5926	20.6154		6.03	17.4383	29.8462		6.03	19.2901	20.9231
6.035	15.5864	13.3846		6.035	20.5247	29.6923		6.035	14.9691	18.9231
6.04	12.3457	14.7692		6.04	15.2778	25.3846		6.04	15.1235	18.3077
6.045	14.1975	10.3077		6.045	22.5309	28.7692		6.045	14.9691	21.3846
6.05	15.4321	9.69231		6.05	14.8148	27.6923		6.05	14.1975	21.5385
6.055	15.4321	14		6.055	21.2963	21.8462		6.055	14.3519	23.3846
6.06	9.72222	16.9231		6.06	12.5	27.2308		6.06	12.6543	18.3077
6.065	15.7407	21.2308		6.065	28.0864	27.0769		6.065	17.5926	21.3846
6.07	12.1914	13.6923		6.07	19.7531	34		6.07	24.3827	21.3846
6.075	16.6667	12.9231		6.075	14.3519	21.3846		6.075	10.6481	18.7692
6.08	10.9568	14.1539		6.08	19.5988	24.9231		6.08	13.2716	18.7692
6.085	12.963	11.8461		6.085	17.5926	21.8462		6.085	16.2037	24.4615
6.09	16.0494	19.0769		6.09	17.284	34		6.09	12.6543	20.9231
6.095	9.41358	14.3077		6.095	19.4444	22.4615		6.095	14.3519	20.6154
6.1	14.0432	14.7692		6.1	27.0062	26.4615		6.1	12.963	24.4615
6.105	17.284	16.7692		6.105	20.5247	32.1538		6.105	11.7284	19.8462
6.11	12.963	15.0769		6.11	17.284	27.2308		6.11	12.5	19.5385
6.115	12.963	10.9231		6.115	17.7469	35.5385		6.115	18.6728	23.0769
6.12	11.8827	10.6154		6.12	19.1358	29.5385		6.12	9.25926	22.6154
6.125	15.5864	16.6154		6.125	20.8333	30.4615		6.125	11.4198	18
6.13	12.6543	8.76923		6.13	18.0556	27.8462		6.13	12.1914	18.3077
6.135	8.02469	18.6154		6.135	18.6728	27.6923		6.135	12.963	18.3077
6.14	15.2778	18.4615		6.14	21.2963	28.1538		6.14	20.679	21.5385
6.145	12.037	22		6.145	18.5185	22.7692		6.145	17.4383	23.5385
6.15	12.037	14.7692		6.15	16.358	25.3846		6.15	11.2654	17.5385
6.155	11.7284	16.1538		6.155	15.2778	27.6923		6.155	14.5062	17.2308
6.16	12.3457	16.9231		6.16	21.9136	32.9231		6.16	15.7407	22.1538
6.165	16.9753	22.3077		6.165	21.7593	30.1538		6.165	11.1111	19.2308
6.17	14.5062	14		6.17	16.9753	22.7692		6.17	11.2654	24.1538
6.175	17.5926	17.8462		6.175	20.8333	26.3077		6.175	15.5864	23.0769
6.18	16.2037	14.3077		6.18	15.4321	33.0769		6.18	12.6543	20.1538
6.185	15.8951	16		6.185	16.6667	30		6.185	12.037	19.8462
6.19	16.358	13.8461		6.19	20.5247	33.8462		6.19	10.3395	20.4615
6.195	12.3457	12.3077		6.195	14.9691	33.2308		6.195	18.0556	24.1538
6.2	14.6605	16.4615		6.2	19.2901	30.1538		6.2	10.3395	18.3077
6.205	14.3519	10.7692		6.205	21.4506	31.6923		6.205	12.1914	20.1538
6.21	16.0494	17.6923		6.21	26.5432	29.3846		6.21	13.4259	21.5385
6.215	14.3519	12.6154		6.215	23.7654	30.1538		6.215	13.2716	20.4615
6.22	13.2716	15.6923		6.22	21.142	25.8462		6.22	15.8951	22
6.225	10.1852	14.7692		6.225	20.216	39.5385		6.225	12.963	17.5385
6.23	10.4938	12.1539		6.23	22.0679	26.6154		6.23	12.1914	17.0769
6.235	12.6543	12.9231		6.235	14.1975	24.3077		6.235	9.10494	22.3077
6.24	14.6605	13.0769		6.24	13.8889	26.9231		6.24	12.6543	21.3846
6.245	17.1296	16.4615		6.245	18.9815	34.4615		6.245	16.2037	24
6.25	12.3457	12.9231		6.25	19.4444	24.6154		6.25	11.1111	25.2308
6.255	12.8086	21.0769		6.255	18.0556	27.5385		6.255	11.1111	25.0769
6.26	14.0432	12.6154		6.26	22.5309	29.0769		6.26	7.87037	18.4615
6.265	16.821	16.9231		6.265	16.2037	37.3846		6.265	12.963	20.7692
6.27	11.7284	14.9231		6.27	18.5185	26.1538		6.27	13.5802	17.3846
6.275	13.2716	16.4615		6.275	16.9753	24.9231		6.275	12.6543	19.2308
6.28	16.9753	14.3077		6.28	19.9074	34.3077		6.28	10.9568	19.6923
6.285	11.8827	14.1539		6.285	19.1358	30.4615		6.285	12.037	28.3077
6.29	16.2037	22.1538		6.29	18.2099	30.9231		6.29	14.1975	16.1538
6.295	13.5802	20.1538		6.295	23.4568	27.6923		6.295	16.6667	19.2308
6.3	18.2099	15.5385		6.3	23.1482	28.9231		6.3	12.8086	23.0769
6.305	15.2778	16		6.305	19.1358	32.6154		6.305	13.4259	20.1538
6.31	16.2037	11.5385		6.31	23.6111	27.2308		6.31	7.56173	19.2308
6.315	10.8025	18.6154		6.315	19.7531	29.8462		6.315	13.4259	26
6.32	12.6543	19.3846		6.32	17.4383	30.4615		6.32	14.6605	16.6154
6.325	12.037	15.0769		6.325	20.5247	21.3846		6.325	13.5802	18.4615
6.33	9.41358	9.53846		6.33	22.2222	32.4615		6.33	11.8827	24.1538
6.335	15.8951	15.0769		6.335	22.0679	31.0769		6.335	11.7284	18
6.34	12.6543	21.5385		6.34	12.8086	27.2308		6.34	10.4938	16.1538
6.345	12.5	11.6923		6.345	21.9136	27.8462		6.345	13.7346	19.2308
6.35	14.1975	22.9231		6.35	14.1975	27.0769		6.35	17.7469	21.6923
6.355	16.358	9.23077		6.355	20.216	26.4615		6.355	13.1173	18.4615
6.36	11.8827	12.1539		6.36	25.9259	25.8462		6.36	13.8889	21.6923
6.365	20.9876	12.9231		6.365	17.7469	29.3846		6.365	11.1111	21.3846
6.37	11.1111	14.3077		6.37	20.9876	31.5385		6.37	10.4938	27.6923
6.375	9.10494	12.4615		6.375	16.5124	26.9231		6.375	15.5864	21.2308
6.38	19.9074	18.4615		6.38	16.2037	28		6.38	11.8827	20.3077
6.385	13.8889	13.8461		6.385	30.0926	27.2308		6.385	14.0432	19.5385
6.39	10.0309	12		6.39	19.5988	27.3846		6.39	11.5741	23.8462
6.395	13.2716	12.7692		6.395	18.8272	22.4615		6.395	14.1975	17.8462
6.4	13.2716	13.0769		6.4	17.7469	22.7692		6.4	13.4259	22.1538
6.405	14.5062	12.1539		6.405	14.8148	34.4615		6.405	9.87654	17.6923
6.41	12.8086	13.0769		6.41	24.6914	32.6154		6.41	10.6481	20.6154
6.415	16.9753	8.46154		6.415	17.1296	29.0769		6.415	12.8086	18.6154
6.42	15.1235	11.6923		6.42	14.0432	30.3077		6.42	9.25926	26
6.425	11.8827	12.3077		6.425	24.537	30.7692		6.425	11.1111	17.2308
6.43	12.3457	13.3846		6.43	19.5988	29.6923		6.43	15.2778	28
6.435	12.1914	12.6154		6.435	17.5926	24.9231		6.435	15.8951	18.9231
6.44	13.7346	11.5385		6.44	23.3025	28.7692		6.44	16.6667	19.0769
6.445	12.5	8.30769		6.445	20.9876	30.7692		6.445	9.5679	16
6.45	13.1173	10.3077		6.45	19.1358	27.6923		6.45	10.4938	18.4615
6.455	15.4321	14.3077		6.455	21.9136	22.3077		6.455	14.6605	21.5385
6.46	10.1852	10.3077		6.46	16.6667	34.6154		6.46	8.48765	23.6923
6.465	10.8025	12.6154		6.465	12.963	24		6.465	10.8025	25.5385
6.47	12.6543	21.0769		6.47	13.8889	23.3846		6.47	10.0309	21.8462
6.475	13.1173	13.3846		6.475	20.216	22.7692		6.475	13.4259	19.8462
6.48	13.1173	10.9231		6.48	15.8951	17.2308		6.48	9.25926	19.5385
6.485	15.2778	13.0769		6.485	20.216	18		6.485	13.5802	21.5385
6.49	10.1852	16.1538		6.49	23.7654	18.6154		6.49	13.5802	26.1538
6.495	13.8889	17.2308		6.495	15.7407	22.1538		6.495	17.1296	21.2308
6.5	15.2778	20.7692		6.5	18.9815	31.3846		6.5	14.0432	26.3077
6.505	9.5679	14.7692		6.505	19.1358	25.2308		6.505	12.963	23.0769
6.51	13.5802	12.4615		6.51	15.2778	26.6154		6.51	13.2716	22.3077
6.515	13.5802	19.0769		6.515	16.5124	18.6154		6.515	12.3457	26
6.52	14.9691	15.3846		6.52	18.8272	22		6.52	12.3457	20
6.525	19.7531	20.3077		6.525	16.821	25.3846		6.525	13.4259	21.6923
6.53	12.3457	18		6.53	16.6667	27.6923		6.53	17.284	16.1538
6.535	12.3457	16.3077		6.535	19.9074	29.0769		6.535	14.3519	19.2308
6.54	10.0309	13.3846		6.54	19.1358	20.1538		6.54	15.4321	22.7692
6.545	16.821	14.3077		6.545	19.2901	17.0769		6.545	12.1914	18
6.55	16.358	12.7692		6.55	19.5988	22.1538		6.55	10.1852	20.7692
6.555	15.2778	16		6.555	16.358	35.2308		6.555	10.1852	22.9231
6.56	11.4198	17.8462		6.56	18.9815	31.8462		6.56	10.4938	18.9231
6.565	13.4259	11.0769		6.565	18.9815	31.0769		6.565	10.0309	26.6154
6.57	10.1852	10.7692		6.57	21.6049	22.7692		6.57	12.3457	21.8462
6.575	19.5988	13.2308		6.575	18.5185	28.4615		6.575	17.4383	24.3077
6.58	10.9568	16.6154		6.58	9.87654	18.1538		6.58	17.9012	29.8462
6.585	13.1173	20		6.585	20.3704	26.6154		6.585	8.02469	24.7692
6.59	13.8889	17.5385		6.59	23.7654	21.6923		6.59	13.7346	22.3077
6.595	15.4321	11.6923		6.595	20.216	35.2308		6.595	13.2716	22.7692
6.6	17.284	13.8461		6.6	16.358	18		6.6	8.7963	18.1538
6.605	13.8889	19.0769		6.605	16.2037	24.6154		6.605	17.1296	22.9231
6.61	16.0494	22		6.61	25.463	27.3846		6.61	11.8827	23.0769
6.615	14.5062	15.8461		6.615	26.0802	23.2308		6.615	11.1111	19.8462
6.62	12.6543	14.4615		6.62	26.6975	23.8462		6.62	12.8086	29.2308
6.625	15.2778	16		6.625	32.8704	25.8462		6.625	15.5864	26.4615
6.63	22.8395	9.69231		6.63	19.9074	22.6154		6.63	13.4259	26.1538
6.635	13.8889	15.5385		6.635	22.8395	29.3846		6.635	16.2037	26.7692
6.64	15.1235	12		6.64	24.6914	25.2308		6.64	9.87654	19.0769
6.645	10.9568	13.5385		6.645	10.3395	16.9231		6.645	14.1975	21.0769
6.65	16.9753	14		6.65	10.3395	9.69231		6.65	10.3395	19.5385
6.655	9.25926	16.1538		6.655	8.33333	5.23077		6.655	15.7407	21.8462
6.66	12.1914	12.1539		6.66	10.3395	5.23077		6.66	14.1975	17.2308
6.665	7.25309	16.7692		6.665	7.40741	6.46154		6.665	17.284	20.6154
6.67	12.6543	17.3846		6.67	10.0309	6.76923		6.67	15.7407	24.1538
6.675	12.1914	11.3846		6.675	12.8086	6.61538		6.675	16.2037	19.8462
6.68	12.6543	16		6.68	7.87037	5.53846		6.68	9.10494	22.4615
6.685	13.4259	12.4615		6.685	7.09877	9.53846		6.685	10.3395	22
6.69	9.10494	14.9231		6.69	9.5679	6		6.69	11.7284	21.3846
6.695	12.6543	13.3846		6.695	10.0309	5.69231		6.695	15.7407	16.3077
6.7	18.3642	11.0769		6.7	7.09877	11.6923		6.7	14.0432	20.7692
6.705	13.1173	12		6.705	6.94444	7.38462		6.705	15.5864	21.2308
6.71	11.1111	15.8461		6.71	6.79012	4.92308		6.71	12.6543	20.3077
6.715	13.2716	15.5385		6.715	8.7963	7.38462		6.715	14.9691	21.6923
6.72	11.1111	18.3077		6.72	9.25926	7.38462		6.72	13.4259	28.1538
6.725	9.5679	16.9231		6.725	8.02469	6.61538		6.725	12.037	23.8462
6.73	10.4938	17.0769		6.73	7.09877	7.07692		6.73	11.5741	20.3077
6.735	12.5	16.1538		6.735	7.87037	10		6.735	12.5	17.8462
6.74	14.5062	12.6154		6.74	11.2654	7.23077		6.74	8.02469	20.9231
6.745	10.9568	10.7692		6.745	6.32716	4.92308		6.745	11.7284	26.9231
6.75	12.1914	13.6923		6.75	6.17284	6		6.75	11.4198	19.5385
6.755	14.6605	24.7692		6.755	24.3827	28.7692		6.755	14.0432	21.8462
6.76	15.1235	14		6.76	18.9815	29.2308		6.76	16.0494	24
6.765	10.0309	15.3846		6.765	17.1296	27.0769		6.765	13.1173	14.9231
6.77	16.0494	13.8461		6.77	19.9074	28.9231		6.77	13.7346	26.3077
6.775	12.037	9.23077		6.775	16.6667	31.3846		6.775	9.25926	20.3077
6.78	10.3395	12.3077		6.78	24.3827	28.3077		6.78	10.8025	18.4615
6.785	11.8827	11.5385		6.785	17.5926	29.6923		6.785	11.4198	21.5385
6.79	15.5864	12.7692		6.79	17.1296	25.3846		6.79	18.3642	24.6154
6.795	12.1914	15.5385		6.795	20.216	20		6.795	14.8148	21.2308
6.8	12.8086	16.6154		6.8	14.6605	22.6154		6.8	9.87654	16.3077
6.805	11.7284	11.5385		6.805	19.2901	26.6154		6.805	12.5	24.3077
6.81	10.4938	20.1538		6.81	18.6728	26		6.81	11.5741	28.4615
6.815	12.8086	16.1538		6.815	19.9074	23.5385		6.815	15.4321	24.9231
6.82	12.1914	10.6154		6.82	21.7593	21.5385		6.82	10.1852	21.0769
6.825	14.6605	12.7692		6.825	16.9753	21.3846		6.825	14.8148	23.0769
6.83	13.2716	15.6923		6.83	16.821	28.3077		6.83	10.1852	24.6154
6.835	12.3457	13.6923		6.835	19.5988	27.8462		6.835	12.8086	18.7692
6.84	14.9691	15.2308		6.84	17.5926	29.3846		6.84	16.5124	20.9231
6.845	14.0432	11.0769		6.845	20.0617	32		6.845	12.6543	20.6154
6.85	17.1296	17.8462		6.85	14.0432	28.1538		6.85	14.1975	20.1538
6.855	16.0494	17.3846		6.855	20.3704	16.7692		6.855	12.963	18.1538
6.86	10.6481	19.2308		6.86	17.1296	19.3846		6.86	12.6543	20.4615
6.865	7.87037	12.9231		6.865	22.3765	30.6154		6.865	15.8951	20.3077
6.87	12.3457	15.5385		6.87	20.5247	28		6.87	14.5062	19.3846
6.875	17.284	13.2308		6.875	20.216	29.6923		6.875	13.8889	20.7692
6.88	8.48765	13.3846		6.88	15.7407	17.3846		6.88	11.1111	21.2308
6.885	13.5802	11.6923		6.885	17.4383	25.0769		6.885	10.9568	19.6923
6.89	13.5802	10.3077		6.89	14.9691	20		6.89	12.3457	27.5385
6.895	11.7284	12.6154		6.895	21.142	23.2308		6.895	11.7284	22.3077
6.9	8.95062	10.1539		6.9	18.9815	24.9231		6.9	12.8086	27.6923
6.905	17.284	13.0769		6.905	15.4321	23.2308		6.905	13.1173	18.3077
6.91	10.8025	18.3077		6.91	17.9012	30.7692		6.91	10.1852	22.3077
6.915	14.0432	14.3077		6.915	14.1975	26		6.915	13.8889	20.4615
6.92	12.6543	10.4615		6.92	20.679	32.9231		6.92	10.8025	21.0769
6.925	11.7284	13.6923		6.925	20.9876	20.3077		6.925	19.9074	19.2308
6.93	15.2778	18.7692		6.93	17.5926	21.8462		6.93	9.5679	20
6.935	12.6543	22.1538		6.935	21.6049	22.7692		6.935	8.33333	20
6.94	10.6481	19.2308		6.94	17.5926	25.8462		6.94	12.8086	16
6.945	14.3519	12.3077		6.945	20.679	23.2308		6.945	16.2037	24.4615
6.95	14.1975	14.6154		6.95	16.0494	26		6.95	14.1975	22.3077
6.955	14.8148	19.0769		6.955	13.2716	28.3077		6.955	12.1914	21.3846
6.96	15.2778	18.9231		6.96	22.3765	23.3846		6.96	10.9568	17.3846
6.965	8.17901	13.2308		6.965	15.4321	18.9231		6.965	11.1111	21.8462
6.97	16.2037	11.2308		6.97	22.2222	23.5385		6.97	10.9568	20.6154
6.975	10.4938	15.2308		6.975	18.8272	27.8462		6.975	10.9568	25.6923
6.98	11.4198	16.3077		6.98	18.5185	25.2308		6.98	16.9753	22.9231
6.985	10.9568	17.0769		6.985	19.7531	24.6154		6.985	10.6481	27.5385
6.99	9.5679	10.7692		6.99	25.1543	24.6154		6.99	15.2778	25.3846
6.995	16.2037	21.0769		6.995	23.4568	17.3846		6.995	12.3457	17.8462
7	11.1111	14.6154		7	19.2901	22.1538		7	15.5864	26.7692
7.005	12.1914	14		7.005	18.9815	25.5385		7.005	11.8827	20
7.01	10.9568	14.9231		7.01	16.9753	18.7692		7.01	12.1914	20.1538
7.015	13.5802	21.2308		7.015	17.284	21.3846		7.015	19.7531	19.3846
7.02	18.5185	18.4615		7.02	20.679	24		7.02	10.8025	23.5385
7.025	7.87037	18.3077		7.025	14.9691	18		7.025	12.3457	19.6923
7.03	10.6481	16		7.03	17.5926	18.3077		7.03	12.8086	23.6923
7.035	12.963	14.3077		7.035	23.4568	36.6154		7.035	10.6481	20.3077
7.04	11.1111	14.3077		7.04	17.1296	34.9231		7.04	11.5741	27.0769
7.045	12.5	18		7.045	20.216	30.9231		7.045	13.1173	23.2308
7.05	9.5679	13.6923		7.05	23.9198	29.8462		7.05	9.5679	18.4615
7.055	12.1914	13.6923		7.055	15.7407	24.4615		7.055	14.3519	20.3077
7.06	14.1975	12.7692		7.06	13.5802	20		7.06	10.9568	20.6154
7.065	9.5679	15.0769		7.065	15.8951	27.6923		7.065	13.1173	14.6154
7.07	18.2099	10.9231		7.07	16.2037	27.2308		7.07	14.0432	24.4615
7.075	14.6605	17.5385		7.075	17.5926	30.4615		7.075	11.8827	18.4615
7.08	13.8889	12.9231		7.08	14.1975	20		7.08	14.9691	23.5385
7.085	13.2716	17.2308		7.085	20.9876	25.8462		7.085	9.10494	22.9231
7.09	16.2037	13.0769		7.09	20.0617	31.5385		7.09	11.8827	22.9231
7.095	11.4198	17.5385		7.095	17.284	27.3846		7.095	14.9691	24.6154
7.1	13.1173	18.6154		7.1	17.7469	23.8462		7.1	14.3519	23.8462
7.105	15.5864	13.6923		7.105	19.5988	20.9231		7.105	20.3704	20.9231
7.11	17.4383	16.9231		7.11	14.6605	26.6154		7.11	10.4938	21.3846
7.115	10.0309	12.6154		7.115	21.142	22.6154		7.115	9.10494	24
7.12	12.6543	20.1538		7.12	15.1235	26.3077		7.12	17.1296	21.3846
7.125	9.5679	16.3077		7.125	15.8951	32.9231		7.125	11.7284	20.6154
7.13	11.7284	9.84615		7.13	21.6049	26.3077		7.13	14.3519	22.7692
7.135	16.0494	13.5385		7.135	18.6728	30		7.135	16.6667	18.7692
7.14	12.6543	16.3077		7.14	13.2716	23.0769		7.14	14.0432	16.3077
7.145	10.0309	10.9231		7.145	20.679	23.2308		7.145	16.9753	19.5385
7.15	12.8086	16.6154		7.15	17.4383	31.3846		7.15	11.4198	20.4615
7.155	20.9876	14.3077		7.155	17.5926	23.2308		7.155	14.0432	22
7.16	14.6605	13.2308		7.16	18.6728	26.1538		7.16	4.01235	21.6923
7.165	14.0432	10.9231		7.165	21.4506	20.9231		7.165	12.963	23.2308
7.17	12.5	13.8461		7.17	14.1975	22.9231		7.17	21.2963	22.1538
7.175	10.0309	10.4615		7.175	15.5864	21.6923		7.175	12.963	23.3846
7.18	11.5741	16.9231		7.18	19.9074	22.6154		7.18	8.17901	17.8462
7.185	11.7284	17.6923		7.185	19.4444	27.6923		7.185	12.037	23.0769
7.19	13.8889	21.3846		7.19	15.7407	26.9231		7.19	13.1173	20.1538
7.195	10.1852	19.2308		7.195	19.7531	27.2308		7.195	8.95062	19.8462
7.2	16.821	21.5385		7.2	17.1296	31.2308		7.2	9.41358	26.4615
7.205	12.6543	16.7692		7.205	17.7469	21.3846		7.205	9.10494	16.6154
7.21	10.4938	14.9231		7.21	18.8272	21.6923		7.21	11.8827	19.6923
7.215	14.0432	13.0769		7.215	18.6728	22.4615		7.215	11.7284	26.6154
7.22	15.2778	18.3077		7.22	15.1235	27.2308		7.22	11.5741	20
7.225	15.2778	10.3077		7.225	23.3025	31.0769		7.225	13.4259	20.3077
7.23	14.0432	17.3846		7.23	19.5988	27.3846		7.23	14.0432	14.1539
7.235	13.1173	15.3846		7.235	21.142	31.2308		7.235	11.7284	19.6923
7.24	9.87654	15.6923		7.24	20.216	27.8462		7.24	11.1111	19.8462
7.245	13.7346	19.3846		7.245	17.7469	20.7692		7.245	10.3395	20.6154
7.25	16.821	16		7.25	21.142	23.8462		7.25	13.4259	18.9231
7.255	13.7346	12.7692		7.255	21.142	28		7.255	14.0432	21.5385
7.26	17.7469	14		7.26	20.8333	28.4615		7.26	16.358	24
7.265	18.5185	13.0769		7.265	22.8395	25.8462		7.265	12.8086	17.0769
7.27	11.2654	13.2308		7.27	24.8457	29.6923		7.27	11.7284	21.6923
7.275	16.6667	12.4615		7.275	18.3642	23.6923		7.275	15.4321	20.7692
7.28	18.3642	12.6154		7.28	18.5185	27.2308		7.28	15.5864	24.4615
7.285	10.8025	19.2308		7.285	31.4815	21.8462		7.285	11.1111	21.6923
7.29	16.2037	18		7.29	24.0741	24.1538		7.29	8.48765	20.4615
7.295	14.8148	14.3077		7.295	15.4321	24.4615		7.295	8.48765	17.8462
7.3	15.7407	11.8461		7.3	16.9753	21.5385		7.3	12.037	17.8462
7.305	13.4259	15.3846		7.305	24.537	20.9231		7.305	13.7346	20.9231
7.31	17.1296	15.6923		7.31	15.7407	25.2308		7.31	9.41358	23.8462
7.315	15.7407	14.6154		7.315	15.1235	24.3077		7.315	9.72222	23.8462
7.32	13.4259	18.9231		7.32	17.7469	22.7692		7.32	8.33333	18.7692
7.325	13.7346	11.6923		7.325	21.6049	29.8462		7.325	9.5679	22.9231
7.33	12.8086	16.4615		7.33	15.1235	23.8462		7.33	8.7963	23.8462
7.335	18.0556	12.1539		7.335	21.7593	26.3077		7.335	10.4938	25.0769
7.34	13.5802	10.6154		7.34	24.0741	29.3846		7.34	13.8889	19.2308
7.345	13.8889	13.8461		7.345	16.2037	22.3077		7.345	12.6543	24.9231
7.35	16.5124	16.4615		7.35	18.6728	25.0769		7.35	16.5124	21.8462
7.355	13.5802	11.8461		7.355	15.2778	29.2308		7.355	17.284	20.9231
7.36	14.0432	13.8461		7.36	21.142	30.6154		7.36	9.41358	25.2308
7.365	18.9815	16.4615		7.365	25.6173	20		7.365	15.4321	23.8462
7.37	9.72222	17.2308		7.37	21.2963	22.1538		7.37	19.5988	21.0769
7.375	12.8086	15.2308		7.375	22.0679	23.3846		7.375	12.5	20.7692
7.38	12.8086	14.9231		7.38	21.9136	21.6923		7.38	10.4938	16
7.385	20.679	10		7.385	19.1358	21.0769		7.385	15.2778	23.2308
7.39	13.7346	17.0769		7.39	24.0741	33.5385		7.39	10.3395	25.0769
7.395	16.5124	12.9231		7.395	18.2099	19.0769		7.395	17.4383	19.8462
7.4	15.1235	15.6923		7.4	16.0494	24.1538		7.4	14.0432	18.9231
7.405	12.963	15.0769		7.405	21.7593	25.6923		7.405	14.1975	18.7692
7.41	14.3519	14.9231		7.41	16.821	20.4615		7.41	11.4198	22.4615
7.415	13.1173	12		7.415	16.5124	20.6154		7.415	17.1296	29.6923
7.42	15.5864	11.6923		7.42	16.358	24.1538		7.42	12.8086	20.6154
7.425	15.5864	18.9231		7.425	17.7469	27.5385		7.425	20.3704	19.2308
7.43	15.1235	13.3846		7.43	18.9815	24.4615		7.43	12.963	18.6154
7.435	8.7963	12.6154		7.435	20.5247	28.9231		7.435	18.9815	19.5385
7.44	10.1852	17.8462		7.44	22.9938	25.5385		7.44	6.01852	13.3846
7.445	14.5062	13.5385		7.445	22.9938	24.9231		7.445	5.24691	11.2308
7.45	17.7469	18.1538		7.45	12.5	29.5385		7.45	2.9321	9.84615
7.455	12.6543	15.3846		7.455	17.284	25.6923		7.455	7.09877	7.38462
7.46	16.2037	22.3077		7.46	28.0864	21.2308		7.46	5.70988	13.3846
7.465	10.6481	13.2308		7.465	14.1975	25.0769		7.465	4.78395	9.84615
7.47	12.3457	19.3846		7.47	16.6667	24.1538		7.47	6.94444	9.69231
7.475	9.87654	12.7692		7.475	17.9012	25.2308		7.475	6.79012	12.4615
7.48	12.8086	12.1539		7.48	21.6049	26.4615		7.48	6.48148	11.0769
7.485	13.1173	14.4615		7.485	19.5988	20.3077		7.485	10.4938	14.7692
7.49	14.9691	18.7692		7.49	18.8272	30.1538		7.49	5.8642	12.4615
7.495	12.1914	18.1538		7.495	19.2901	31.5385		7.495	7.40741	14.7692
7.5	16.358	17.5385		7.5	18.5185	25.6923		7.5	7.87037	10.4615
7.505	13.7346	22.3077		7.505	11.4198	23.6923		7.505	7.09877	13.6923
7.51	10.0309	9.84615		7.51	29.0124	27.2308		7.51	6.6358	11.0769
7.515	14.0432	11.6923		7.515	15.7407	17.2308		7.515	4.16667	12.9231
7.52	14.1975	13.3846		7.52	17.5926	23.6923		7.52	2.77778	12.9231
7.525	10.9568	12.7692		7.525	21.142	19.2308		7.525	7.71605	8.46154
7.53	7.40741	12.4615		7.53	26.6975	27.6923		7.53	6.17284	16.1538
7.535	8.64198	11.5385		7.535	17.4383	28.6154		7.535	6.79012	11.5385
7.54	16.0494	17.6923		7.54	20.9876	21.3846		7.54	3.08642	13.5385
7.545	9.5679	15.3846		7.545	18.5185	25.0769		7.545	5.8642	11.8461
7.55	12.963	13.5385		7.55	16.358	21.3846		7.55	4.93827	9.84615
7.555	13.5802	14.1539		7.555	26.6975	11.0769		7.555	8.48765	16.3077
7.56	20.216	25.2308		7.56	10.9568	11.2308		7.56	6.01852	11.3846
7.565	13.5802	14.4615		7.565	7.87037	8.46154		7.565	7.40741	11.5385
7.57	16.6667	11.8461		7.57	7.87037	9.23077		7.57	3.7037	12.6154
7.575	10.6481	12.4615		7.575	5.55556	4.92308		7.575	6.17284	18.6154
7.58	12.6543	14.3077		7.58	4.32099	8.46154		7.58	7.09877	11.5385
7.585	10.9568	12		7.585	12.8086	4.30769		7.585	5.09259	11.6923
7.59	13.7346	14		7.59	7.56173	7.53846		7.59	9.87654	14.1539
7.595	11.4198	14.3077		7.595	6.17284	8.61538		7.595	6.01852	12.3077
7.6	9.72222	16.9231		7.6	4.62963	7.53846		7.6	4.62963	12.3077
7.605	12.1914	17.0769		7.605	5.55556	6		7.605	5.24691	11.2308
7.61	11.4198	13.6923		7.61	4.32099	4.76923		7.61	8.7963	10.6154
7.615	12.1914	10.9231		7.615	4.93827	6		7.615	5.24691	11.0769
7.62	12.8086	10.9231		7.62	7.87037	6.92308		7.62	3.39506	14.6154
7.625	11.2654	14.4615		7.625	6.01852	9.69231		7.625	4.78395	12.6154
7.63	12.1914	12		7.63	12.963	5.53846		7.63	6.17284	16.7692
7.635	14.8148	17.5385		7.635	9.87654	8		7.635	4.16667	12.7692
7.64	12.1914	19.5385		7.64	4.47531	7.23077		7.64	6.17284	18.7692
7.645	18.5185	16.7692		7.645	10.6481	7.53846		7.645	7.56173	12.7692
7.65	8.17901	19.0769		7.65	9.5679	6.30769		7.65	5.40123	8.61538
7.655	16.6667	16		7.655	9.10494	8.61538		7.655	6.17284	14.7692
7.66	16.9753	16.7692		7.66	7.71605	5.23077		7.66	4.16667	14
7.665	12.3457	19.8462		7.665	10.1852	7.84615		7.665	6.01852	13.5385
7.67	17.284	15.6923		7.67	6.17284	5.69231		7.67	6.6358	10.7692
7.675	15.8951	18		7.675	12.037	17.8462		7.675	5.55556	10.4615
7.68	12.963	15.2308		7.68	18.8272	33.2308		7.68	4.78395	11.5385
7.685	10.6481	15.0769		7.685	14.3519	32.4615		7.685	3.54938	16.1538
7.69	8.64198	11.5385		7.69	18.6728	27.0769		7.69	5.70988	14.6154
7.695	14.0432	20		7.695	16.821	28.6154		7.695	7.09877	17.3846
7.7	16.5124	18.6154		7.7	25.9259	33.8462		7.7	9.25926	18
7.705	14.5062	11.8461		7.705	18.6728	27.5385		7.705	8.95062	25.8462
7.71	12.037	16.7692		7.71	27.7778	25.6923		7.71	11.4198	17.8462
7.715	11.1111	15.3846		7.715	17.9012	26.4615		7.715	17.284	22
7.72	11.4198	21.6923		7.72	19.4444	27.0769		7.72	16.9753	25.2308
7.725	14.0432	12.7692		7.725	18.8272	22.7692		7.725	15.7407	21.8462
7.73	14.5062	14.7692		7.73	17.7469	31.2308		7.73	8.17901	21.8462
7.735	7.56173	11.0769		7.735	15.5864	31.8462		7.735	11.2654	21.5385
7.74	14.5062	13.3846		7.74	27.0062	29.3846		7.74	14.5062	19.5385
7.745	13.4259	15.3846		7.745	17.5926	28.6154		7.745	10.4938	19.0769
7.75	13.7346	9.69231		7.75	20.3704	27.6923		7.75	13.8889	18.9231
7.755	11.1111	13.8461		7.755	17.5926	31.2308		7.755	15.5864	19.3846
7.76	12.963	15.0769		7.76	20.3704	33.6923		7.76	12.1914	20.3077
7.765	12.5	12		7.765	16.9753	33.0769		7.765	17.5926	23.2308
7.77	13.7346	16.9231		7.77	25.9259	38.4615		7.77	17.7469	21.2308
7.775	11.7284	19.6923		7.775	18.6728	31.5385		7.775	12.3457	22.1538
7.78	15.7407	15.5385		7.78	12.037	32.3077		7.78	13.7346	21.5385
7.785	12.1914	16.7692		7.785	28.3951	31.2308		7.785	15.5864	24
7.79	12.1914	12		7.79	20.0617	28.1538		7.79	13.5802	22.4615
7.795	13.2716	12.6154		7.795	25.3086	24.9231		7.795	11.4198	21.0769
7.8	13.2716	15.0769		7.8	22.6852	31.2308		7.8	13.5802	19.8462
7.805	10.8025	15.8461		7.805	18.5185	23.0769		7.805	9.72222	17.5385
7.81	12.3457	15.0769		7.81	12.8086	27.6923		7.81	15.7407	21.8462
7.815	14.3519	16.4615		7.815	20.0617	22.9231		7.815	9.87654	19.6923
7.82	13.8889	20.3077		7.82	18.6728	28.6154		7.82	12.037	17.2308
7.825	10.0309	15.5385		7.825	15.1235	33.3846		7.825	10.9568	16.9231
7.83	12.3457	16.7692		7.83	12.963	30		7.83	13.1173	20
7.835	10.1852	17.5385		7.835	15.5864	20.7692		7.835	9.10494	19.5385
7.84	12.8086	21.6923		7.84	22.8395	28.3077		7.84	10.3395	18.4615
7.845	17.7469	20.6154		7.845	16.6667	30		7.845	11.7284	21.0769
7.85	13.2716	19.8462		7.85	21.142	34.6154		7.85	9.72222	17.5385
7.855	11.8827	15.0769		7.855	20.8333	28.3077		7.855	12.6543	26.7692
7.86	13.1173	15.0769		7.86	17.1296	36.1538		7.86	12.1914	18.9231
7.865	12.037	19.0769		7.865	18.3642	31.2308		7.865	11.5741	24.1538
7.87	10.0309	15.2308		7.87	20.5247	27.8462		7.87	14.1975	24.9231
7.875	10.1852	17.2308		7.875	19.1358	33.8462		7.875	14.9691	22.7692
7.88	12.037	17.3846		7.88	20.679	31.6923		7.88	14.9691	18.3077
7.885	11.8827	16.1538		7.885	25.1543	24.9231		7.885	10.6481	19.5385
7.89	8.7963	17.3846		7.89	21.6049	26.1538		7.89	15.1235	23.8462
7.895	16.9753	12.4615		7.895	23.3025	27.5385		7.895	14.3519	17.5385
7.9	13.4259	13.6923		7.9	24.537	26.9231		7.9	13.2716	18.3077
7.905	14.8148	12.9231		7.905	17.284	26.4615		7.905	10.4938	21.2308
7.91	9.5679	18		7.91	26.3889	28.1538		7.91	12.5	11.2308
7.915	14.0432	16.9231		7.915	12.963	27.0769		7.915	10.1852	16.4615
7.92	14.8148	14		7.92	29.4753	25.8462		7.92	14.0432	22.1538
7.925	15.1235	13.8461		7.925	17.7469	25.2308		7.925	12.1914	21.3846
7.93	11.4198	12.3077		7.93	20.5247	25.8462		7.93	11.4198	24.1538
7.935	15.1235	16.6154		7.935	15.8951	33.2308		7.935	14.6605	19.0769
7.94	17.7469	11.3846		7.94	16.821	32.6154		7.94	11.8827	18.4615
7.945	8.02469	12.6154		7.945	19.5988	29.2308		7.945	14.5062	22.4615
7.95	12.963	18.3077		7.95	20.679	29.0769		7.95	12.6543	20.9231
7.955	10.8025	13.3846		7.955	17.284	24.4615		7.955	17.9012	16
7.96	12.3457	21.5385		7.96	24.537	34.4615		7.96	13.4259	25.0769
7.965	12.3457	11.8461		7.965	17.284	32.3077		7.965	18.2099	17.0769
7.97	11.7284	13.6923		7.97	12.3457	28.7692		7.97	12.1914	25.5385
7.975	14.8148	14		7.975	17.1296	26		7.975	11.8827	21.2308
7.98	15.8951	12.9231		7.98	18.3642	32.4615		7.98	11.8827	22.3077
7.985	14.6605	15.0769		7.985	19.1358	26.3077		7.985	16.0494	19.0769
7.99	11.7284	12.3077		7.99	18.5185	23.3846		7.99	14.3519	27.3846
7.995	13.1173	15.2308		7.995	16.0494	35.6923		7.995	15.1235	20.4615
8	13.4259	13.2308		8	16.821	29.3846		8	18.6728	22.9231
8.005	15.7407	12		8.005	16.9753	30.6154		8.005	10.6481	21.2308
8.01	11.8827	14.7692		8.01	29.0124	35.8462		8.01	10.1852	22.6154
8.015	10.1852	13.0769		8.015	20.8333	32.4615		8.015	15.2778	21.5385
8.02	9.10494	13.8461		8.02	25	23.8462		8.02	8.7963	21.8462
8.025	14.5062	10.9231		8.025	17.4383	30.7692		8.025	15.2778	19.5385
8.03	13.5802	12.3077		8.03	22.2222	31.0769		8.03	15.1235	20.4615
8.035	11.5741	11.6923		8.035	18.3642	36.4615		8.035	15.8951	19.5385
8.04	12.6543	19.5385		8.04	17.284	28.4615		8.04	14.3519	28.9231
8.045	10.3395	10		8.045	15.1235	29.5385		8.045	12.963	20
8.05	18.3642	16		8.05	14.0432	32.4615		8.05	11.7284	16.1538
8.055	11.4198	13.2308		8.055	16.6667	26.6154		8.055	19.9074	16.7692
8.06	11.2654	12.4615		8.06	20.679	29.6923		8.06	12.3457	25.5385
8.065	12.1914	10.3077		8.065	18.3642	27.6923		8.065	11.5741	25.6923
8.07	14.3519	19.8462		8.07	15.4321	34.4615		8.07	15.1235	21.6923
8.075	16.0494	17.2308		8.075	18.5185	36.4615		8.075	11.1111	26.1538
8.08	12.8086	13.2308		8.08	14.5062	31.0769		8.08	9.10494	20.7692
8.085	20.0617	19.5385		8.085	17.284	30.1538		8.085	10.4938	25.3846
8.09	12.1914	10.6154		8.09	17.9012	24.4615		8.09	10.6481	22.7692
8.095	10.9568	13.5385		8.095	16.0494	30.3077		8.095	14.8148	20.4615
8.1	12.1914	14		8.1	18.5185	30.6154		8.1	13.2716	23.2308
8.105	11.8827	16.1538		8.105	24.3827	30.6154		8.105	15.8951	18.4615
8.11	13.1173	17.3846		8.11	17.1296	28.7692		8.11	13.5802	22.9231
8.115	11.7284	16.9231		8.115	13.5802	26.4615		8.115	14.3519	27.0769
8.12	11.2654	13.3846		8.12	13.5802	32		8.12	15.1235	23.3846
8.125	16.2037	16.7692		8.125	26.3889	32.7692		8.125	12.1914	18.6154
8.13	13.7346	16.4615		8.13	21.142	27.8462		8.13	15.8951	23.8462
8.135	14.5062	15.2308		8.135	13.8889	26.7692		8.135	14.5062	20.1538
8.14	11.8827	15.6923		8.14	18.8272	29.6923		8.14	10.9568	21.3846
8.145	13.4259	13.3846		8.145	18.6728	26.9231		8.145	22.2222	18.1538
8.15	12.3457	14		8.15	15.4321	30.3077		8.15	11.7284	25.0769
8.155	13.8889	12.3077		8.155	28.0864	32.6154		8.155	17.5926	28.3077
8.16	15.2778	12.3077		8.16	17.7469	26.1538		8.16	16.5124	23.0769
8.165	17.9012	13.8461		8.165	19.4444	33.6923		8.165	17.9012	19.0769
8.17	12.963	14.4615		8.17	19.1358	33.3846		8.17	12.1914	26.1538
8.175	11.2654	17.8462		8.175	22.2222	33.3846		8.175	13.2716	18.4615
8.18	11.2654	14.1539		8.18	18.3642	23.5385		8.18	16.358	18.3077
8.185	12.5	13.3846		8.185	21.4506	34.7692		8.185	11.2654	21.8462
8.19	9.87654	17.6923		8.19	16.9753	29.5385		8.19	12.963	21.2308
8.195	12.6543	14.7692		8.195	18.8272	29.8462		8.195	15.5864	24.1538
8.2	12.3457	11.0769		8.2	17.284	26.4615		8.2	9.72222	21.6923
8.205	11.5741	14.6154		8.205	18.5185	28.4615		8.205	16.9753	21.2308
8.21	10.9568	13.8461		8.21	11.7284	28		8.21	11.4198	18
8.215	17.284	16		8.215	9.41358	28.9231		8.215	11.2654	17.0769
8.22	15.1235	14.3077		8.22	16.5124	35.6923		8.22	18.2099	20.9231
8.225	15.7407	17.6923		8.225	12.6543	28.1538		8.225	11.8827	26.1538
8.23	10.3395	12.6154		8.23	17.284	25.5385		8.23	15.7407	21.2308
8.235	16.0494	12.1539		8.235	22.2222	34		8.235	14.3519	17.8462
8.24	12.1914	16.9231		8.24	20.216	26.4615		8.24	17.1296	18.3077
8.245	15.5864	13.3846		8.245	13.2716	25.8462		8.245	16.0494	10.7692
8.25	12.5	12.1539		8.25	22.2222	21.3846		8.25	14.5062	24.3077
8.255	14.6605	16		8.255	16.821	30		8.255	14.5062	15.3846
8.26	16.821	15.0769		8.26	17.284	30.9231		8.26	18.0556	25.3846
8.265	11.5741	10.9231		8.265	14.0432	29.6923		8.265	16.0494	17.8462
8.27	9.87654	19.3846		8.27	17.9012	23.5385		8.27	10.9568	20.7692
8.275	9.10494	18.3077		8.275	17.1296	38		8.275	12.1914	15.5385
8.28	13.2716	11.5385		8.28	17.284	29.2308		8.28	11.4198	21.3846
8.285	10.4938	14.6154		8.285	21.6049	29.0769		8.285	12.6543	18.9231
8.29	10.4938	13.8461		8.29	19.9074	29.2308		8.29	11.5741	20.7692
8.295	6.17284	16		8.295	18.8272	25.6923		8.295	13.2716	19.0769
8.3	11.5741	12.6154		8.3	15.8951	28.1538		8.3	12.3457	22
8.305	9.87654	16		8.305	20.5247	28.3077		8.305	20.5247	16.3077
8.31	10.8025	17.0769		8.31	12.963	26		8.31	14.5062	22.7692
8.315	14.9691	16.6154		8.315	18.2099	27.2308		8.315	14.5062	28.3077
8.32	15.1235	11.2308		8.32	21.4506	25.5385		8.32	17.4383	22.4615
8.325	9.25926	18		8.325	17.9012	26.4615		8.325	12.8086	18.9231
8.33	15.1235	16.4615		8.33	13.2716	22.1538		8.33	14.9691	16.4615
8.335	10.3395	14.1539		8.335	18.5185	13.0769		8.335	11.2654	26.9231
8.34	7.71605	15.2308		8.34	22.3765	20		8.34	14.8148	26.1538
8.345	9.10494	13.6923		8.345	11.7284	27.8462		8.345	10.9568	22.6154
8.35	9.72222	14.6154		8.35	12.037	27.5385		8.35	16.9753	24.9231
8.355	14.6605	12.9231		8.355	13.5802	28.7692		8.355	16.821	16.1538
8.36	11.5741	15.3846		8.36	14.6605	21.8462		8.36	14.0432	18.9231
8.365	8.95062	13.0769		8.365	11.7284	25.6923		8.365	14.0432	20.7692
8.37	11.2654	13.8461		8.37	14.5062	27.5385		8.37	15.4321	24.1538
8.375	8.7963	10.6154		8.375	17.7469	28.9231		8.375	15.1235	18
8.38	9.10494	11.3846		8.38	16.9753	21.5385		8.38	16.358	30
8.385	12.3457	17.8462		8.385	11.5741	28.7692		8.385	9.72222	19.0769
8.39	14.6605	14		8.39	12.1914	31.8462		8.39	11.1111	20.7692
8.395	13.8889	12.7692		8.395	16.821	29.5385		8.395	10.0309	23.5385
8.4	11.5741	13.0769		8.4	15.4321	27.6923		8.4	10.3395	21.8462
8.405	16.358	10.3077		8.405	17.1296	27.5385		8.405	12.037	22.6154
8.41	12.6543	18.7692		8.41	24.3827	22.3077		8.41	16.2037	24.4615
8.415	15.5864	12.7692		8.415	14.0432	29.5385		8.415	13.2716	21.5385
8.42	6.48148	15.0769		8.42	22.5309	31.0769		8.42	11.4198	23.3846
8.425	12.963	16		8.425	14.6605	27.6923		8.425	12.3457	18.7692
8.43	7.71605	13.3846		8.43	15.7407	29.0769		8.43	12.5	25.2308
8.435	9.10494	13.5385		8.435	35.8025	25.2308		8.435	14.0432	22.3077
8.44	11.1111	15.2308		8.44	14.9691	23.8462		8.44	11.1111	20.4615
8.445	9.5679	12.3077		8.445	13.8889	20		8.445	11.7284	27.6923
8.45	10.6481	19.0769		8.45	22.9938	25.2308		8.45	14.1975	23.3846
8.455	11.5741	17.3846		8.455	18.9815	29.2308		8.455	10.4938	24.7692
8.46	14.3519	15.3846		8.46	22.0679	25.0769		8.46	11.7284	24.6154
8.465	14.3519	19.5385		8.465	26.3889	24.1538		8.465	16.0494	20.3077
8.47	8.64198	15.0769		8.47	18.6728	26.7692		8.47	15.1235	18
8.475	8.95062	16.9231		8.475	20.679	20.9231		8.475	10.3395	19.0769
8.48	9.5679	15.3846		8.48	17.1296	31.3846		8.48	12.6543	21.3846
8.485	9.5679	12.4615		8.485	22.0679	18.4615		8.485	12.037	20.4615
8.49	14.8148	11.3846		8.49	17.1296	27.0769		8.49	10.9568	18.4615
8.495	11.7284	14.9231		8.495	18.8272	24		8.495	12.6543	21.5385
8.5	8.64198	9.69231		8.5	16.821	24.6154		8.5	13.5802	21.0769
8.505	6.01852	3.07692		8.505	20.8333	34		8.505	12.3457	18
8.51	6.17284	5.38462		8.51	19.1358	26.6154		8.51	9.25926	21.2308
8.515	4.93827	5.84615		8.515	22.2222	22.9231		8.515	8.7963	30.9231
8.52	4.78395	3.38462		8.52	23.3025	33.3846		8.52	13.2716	18.6154
8.525	6.79012	5.07692		8.525	21.2963	31.2308		8.525	13.7346	20.3077
8.53	4.93827	5.23077		8.53	19.4444	26.9231		8.53	13.8889	19.8462
8.535	9.10494	4.92308		8.535	18.2099	25.3846		8.535	12.3457	20.3077
8.54	9.5679	5.53846		8.54	17.5926	18.9231		8.54	13.7346	26.4615
8.545	8.7963	5.69231		8.545	25.6173	25.2308		8.545	12.3457	19.5385
8.55	6.79012	5.69231		8.55	20.8333	24.7692		8.55	13.5802	21.5385
8.555	8.48765	3.69231		8.555	25.7716	28.1538		8.555	8.7963	20.3077
8.56	5.24691	5.84615		8.56	19.7531	26.3077		8.56	9.72222	25.5385
8.565	10.8025	6.61538		8.565	20.8333	26.9231		8.565	12.3457	20
8.57	5.55556	4		8.57	22.9938	20.6154		8.57	11.2654	25.3846
8.575	6.17284	4.46154		8.575	13.4259	23.2308		8.575	6.94444	19.5385
8.58	8.7963	10		8.58	20.3704	27.2308		8.58	14.3519	20.1538
8.585	4.93827	6		8.585	15.7407	31.8462		8.585	14.3519	17.8462
8.59	6.94444	5.38462		8.59	16.9753	30.4615		8.59	11.8827	17.0769
8.595	4.16667	6		8.595	18.3642	26.6154		8.595	13.4259	19.6923
8.6	7.09877	4.30769		8.6	18.0556	22.9231		8.6	13.2716	19.5385
8.605	6.32716	6		8.605	19.7531	23.2308		8.605	14.8148	19.3846
8.61	8.7963	4.76923		8.61	22.6852	23.0769		8.61	19.4444	18.9231
8.615	6.94444	5.38462		8.615	17.5926	20.4615		8.615	11.7284	20.9231
8.62	8.7963	4.30769		8.62	20.9876	28		8.62	15.4321	24.1538
8.625	6.17284	5.84615		8.625	14.9691	18.1538		8.625	13.8889	21.8462
8.63	8.48765	12.7692		8.63	17.4383	27.8462		8.63	13.4259	24.1538
8.635	10.6481	10.9231		8.635	22.3765	26.7692		8.635	9.10494	22.6154
8.64	10.6481	10.7692		8.64	18.3642	27.3846		8.64	10.1852	25.5385
8.645	7.09877	11.8461		8.645	19.2901	23.8462		8.645	14.0432	18.3077
8.65	11.1111	15.5385		8.65	19.5988	30.4615		8.65	12.6543	20.4615
8.655	10.9568	14		8.655	21.4506	24.7692		8.655	14.8148	19.2308
8.66	7.87037	13.6923		8.66	16.821	29.5385		8.66	11.8827	25.6923
8.665	10.6481	14.3077		8.665	27.1605	26.3077		8.665	10.3395	21.2308
8.67	12.1914	22.9231		8.67	13.8889	25.2308		8.67	10.1852	21.8462
8.675	14.1975	19.8462		8.675	20.8333	32		8.675	9.72222	17.5385
8.68	15.7407	12.6154		8.68	20.5247	21.6923		8.68	10.9568	21.2308
8.685	15.4321	13.2308		8.685	17.7469	25.3846		8.685	11.4198	18.7692
8.69	10.6481	17.8462		8.69	18.8272	26.6154		8.69	7.71605	19.5385
8.695	13.7346	19.3846		8.695	17.5926	31.5385		8.695	11.5741	21.6923
8.7	9.5679	10.9231		8.7	20.5247	32.6154		8.7	14.9691	18
8.705	9.5679	17.0769		8.705	15.1235	23.6923		8.705	16.5124	21.3846
8.71	15.4321	13.0769		8.71	20.216	24		8.71	16.5124	19.0769
8.715	14.3519	17.6923		8.715	19.2901	29.3846		8.715	14.8148	24.7692
8.72	16.9753	17.8462		8.72	17.7469	27.0769		8.72	8.48765	18.3077
8.725	14.9691	12.1539		8.725	27.6235	27.5385		8.725	11.2654	19.8462
8.73	20.0617	18.9231		8.73	20.8333	20.4615		8.73	12.3457	18.3077
8.735	15.2778	14.3077		8.735	16.0494	34.4615		8.735	13.1173	24.4615
8.74	11.4198	11.2308		8.74	20.0617	21.0769		8.74	9.87654	20.9231
8.745	17.5926	14.4615		8.745	22.5309	23.5385		8.745	10.1852	20
8.75	16.0494	16.6154		8.75	21.6049	27.0769		8.75	15.8951	20.9231
8.755	15.7407	18.3077		8.755	25.1543	24.3077		8.755	16.5124	21.6923
8.76	13.7346	18		8.76	12.963	36		8.76	13.4259	19.3846
8.765	14.9691	9.84615		8.765	22.5309	28.3077		8.765	10.1852	24.1538
8.77	17.7469	10		8.77	21.7593	27.6923		8.77	14.6605	27.3846
8.775	12.5	16		8.775	18.0556	27.5385		8.775	11.4198	23.8462
8.78	19.2901	20.7692		8.78	14.9691	26.1538		8.78	11.2654	24.3077
8.785	8.95062	18.4615		8.785	24.0741	20.1538		8.785	12.963	21.5385
8.79	14.6605	19.6923		8.79	19.4444	27.5385		8.79	14.3519	22.3077
8.795	13.5802	11.5385		8.795	18.9815	27.2308		8.795	6.6358	21.8462
8.8	14.8148	16		8.8	11.2654	23.3846		8.8	14.6605	19.0769
8.805	16.5124	13.2308		8.805	22.2222	33.8462		8.805	16.358	18.3077
8.81	14.5062	12.9231		8.81	19.1358	37.3846		8.81	11.1111	21.8462
8.815	14.8148	15.2308		8.815	13.4259	28.3077		8.815	14.8148	16.6154
8.82	19.1358	17.2308		8.82	17.1296	32.3077		8.82	11.5741	24.9231
8.825	13.1173	14.1539		8.825	18.3642	20.4615		8.825	9.10494	21.2308
8.83	17.7469	13.0769		8.83	16.6667	22		8.83	16.2037	21.3846
8.835	15.7407	18		8.835	14.1975	27.6923		8.835	13.5802	23.0769
8.84	11.2654	9.23077		8.84	18.2099	26.7692		8.84	17.1296	21.2308
8.845	14.3519	18.9231		8.845	16.6667	24		8.845	21.9136	20.4615
8.85	11.4198	14.3077		8.85	16.9753	16.3077		8.85	13.5802	18.7692
8.855	12.037	14.6154		8.855	16.0494	36.3077		8.855	12.1914	20.9231
8.86	13.1173	15.8461		8.86	12.3457	26.3077		8.86	13.5802	19.6923
8.865	15.7407	15.2308		8.865	15.2778	20.4615		8.865	11.8827	23.0769
8.87	18.5185	10.6154		8.87	23.9198	30		8.87	11.5741	22.9231
8.875	9.41358	23.2308		8.875	17.284	35.0769		8.875	9.10494	18.9231
8.88	11.7284	18.7692		8.88	21.2963	29.6923		8.88	14.1975	23.2308
8.885	10.4938	12.6154		8.885	19.4444	21.5385		8.885	12.6543	16.7692
8.89	6.94444	16.9231		8.89	22.6852	25.3846		8.89	11.8827	22.7692
8.895	10.0309	10.7692		8.895	20.9876	30.3077		8.895	14.8148	16.9231
8.9	14.3519	18.9231		8.9	19.4444	21.5385		8.9	12.6543	10.3077
8.905	8.17901	15.5385		8.905	21.4506	30.1538		8.905	9.5679	19.3846
8.91	12.1914	14.4615		8.91	24.0741	33.8462		8.91	13.5802	16.6154
8.915	9.87654	16		8.915	18.9815	26.9231		8.915	8.95062	21.3846
8.92	8.33333	17.2308		8.92	12.963	22.3077		8.92	12.8086	18.7692
8.925	8.02469	13.2308		8.925	22.3765	20		8.925	12.963	21.5385
8.93	12.6543	19.5385		8.93	22.8395	19.5385		8.93	13.1173	19.6923
8.935	7.25309	13.6923		8.935	21.7593	28.9231		8.935	11.2654	25.2308
8.94	12.6543	17.8462		8.94	15.2778	23.3846		8.94	14.5062	22
8.945	12.3457	16.4615		8.945	17.4383	20.4615		8.945	18.8272	18.4615
8.95	16.0494	14.3077		8.95	18.5185	23.6923		8.95	16.5124	18.9231
8.955	12.8086	22.1538		8.955	16.821	24.3077		8.955	8.48765	20.4615
8.96	8.95062	13.3846		8.96	15.1235	26.9231		8.96	9.10494	23.8462
8.965	9.41358	11.5385		8.965	18.6728	23.0769		8.965	19.2901	19.6923
8.97	13.7346	10		8.97	18.8272	26.9231		8.97	14.3519	18.4615
8.975	9.10494	15.0769		8.975	16.2037	16.1538		8.975	12.1914	23.3846
8.98	17.284	16.4615		8.98	19.5988	23.8462		8.98	11.1111	24.4615
8.985	10.6481	16.1538		8.985	17.1296	29.0769		8.985	16.5124	20.1538
8.99	10.8025	17.5385		8.99	22.3765	29.0769		8.99	10.0309	20.6154
8.995	10.3395	14.4615		8.995	18.0556	24.7692		8.995	18.2099	16.4615

[truncated: 48 more sheets: Figure 4d, Figure 5b, Figure 5c, Figure 5d, Figure 5e, Figure 5g, SI Figure 2, SI Figure 4a, SI Figure 4b, SI Figure 4c, SI Figure 5a, SI Figure 5b, SI Figure 6a, SI Figure 6b, SI Figure 6c, SI Figure 7a, SI Figure 7b, SI Figure 7c, SI Figure 8a, SI Figure 8b …]
